# Supplementary material for: Trisomy 21 activates the kynurenine pathway via increased dosage of interferon receptors
Source: Nat Commun. 2019 Oct 18;10:4766. doi: 10.1038/s41467-019-12739-9 (PMC6800452; doi:10.1038/s41467-019-12739-9)
Supplement: Supplementary file 3 — Supplementary Data [file 41467_2019_12739_MOESM3_ESM.xlsx]

## Sheet: Supplementary Data 1
Supplementary Data 1: Cohort Details
Cohort 1 Summary Matrix					Cohort 2 Summary Matrix					Cohort 3 Summary Matrix					Cohort 4 Summary Matrix					Cohort 5 Summary Matrix
	T21	D21	Total			T21	D21	Total			T21	D21	Total			T21	D21	Total			T21	D21	Total
Male	26	18	44		Male	10	15	25		Male	41	19	60		Male	29	12	41		Male	5	5	10
Female	23	31	54		Female	16	26	42		Female	33	35	68		Female	21	38	59		Female	5	4	9
Total	49	49	98		Total	26	41	67		Total	74	54	128		Total	50	50	100		Total	10	9	19
Median Age	8.1	23.2	10.55		Median Age	28.7	33.5	30.1		Median Age	30	35.3	32		Median Age	46.9	45.9	46.6		Median Age	27	27.5	27.5
IQR	4.6-11.4	8.5-33.0	5.8-23.9		IQR	21.3-34.0	24.5-41.2	24.0-38.0		IQR	23.0-36.4	27.6-44.7	24.8-39.9		IQR	31.3-51.5	39.0-51.1	36.4-51.4		IQR	16.2-31.3	18.0-31.5	17.2-30.1
Cohort 1 Details					Cohort 2 Details					Cohort 3 Details					Cohort 4 Details					Cohort 5 Details
Sample ID	Sex	Age	Karyotype		Sample ID	Sex	Age	Karyotype		Sample ID	Sex	Age	Karyotype		Sample ID	Sex	Age	Karyotype		Sample ID	Sex	Age	Karyotype
PLA0000346	Female	25.8	D21		INVLV117VN0	Female	46	D21		INVBB994ZCA	Female	24.1	D21		L15-195	F	23.85	D21		INVAU236ZF5	Male	15.8	D21
PLA0000424	Female	32.7	D21		INVJR920UYM	Male	38	T21		INVBF092AYD	Female	56.1	D21		L16-033	F	51.02	D21		INVKA863UYW	Male	9.2	D21
PLA0000718	Male	33.8	D21		INVLJ206MX8	Female	26	D21		INVBM858AF8	Female	18	D21		L16-048	F	52.97	D21		INVKE971VNK	Female	41.6	D21
PLA0000729	Female	30.7	D21		INVEF188MJK	Female	23	D21		INVBN298HZ9	Female	44.6	D21		L16-087	F	28.96	D21		INVVL852AMQ	Male	29	D21
PLA0000744	Male	29.8	D21		INVDB355TRE	Female	21	T21		INVCH286PY4	Female	29	D21		L16-145	F	37.15	D21		INVKY476CTF	Male	27.5	D21
PLA0000773	Female	37.9	D21		INVXV276GTA	Female	42.9	T21		INVCU695NL0	Female	46.6	D21		L16-146	F	42.37	D21		INVEK955RAR	Male	33.7	D21
PLA0000787	Male	37.7	D21		INVPK115CHY	Female	40.9	D21		INVCZ816ULA	Female	12	D21		L16-208	F	49.81	D21		INVGW643CMM	Female	26.9	D21
PLA0001936	Male	28.2	D21		INVPA713MXT	Male	24.7	T21		INVDA485BBH	Female	46.8	D21		L17-032	F	25.16	D21		INVJT992MT7	Female	29.3	D21
PLA0001948	Female	23.2	D21		INVEX372AVT	Male	34.6	T21		INVDC453MZX	Female	55.5	D21		L17-090	F	47.59	D21		INVYJ378ZUR	Female	20.1	D21
PLA0002011	Female	25.9	D21		INVWV718PP5	Female	35.1	T21		INVDH810HF9	Female	20	D21		L17-125	F	50.89	D21		INVBA295XTB	Male	13.1	T21
PLA0002351	Female	28.6	D21		INVXF330YGG	Female	40.9	D21		INVDT305MH0	Female	32.5	D21		L17-131	F	46.4	D21		INVNR591FH5	Male	10.8	T21
PLA0002478	Female	34.6	D21		INVNP966YZK	Female	24.5	D21		INVEE313TML	Female	38.5	D21		L17-170	F	41.22	D21		INVPN407LKJ	Female	30.1	T21
PLA0003094	Female	32.7	D21		INVMP786EX8	Female	32.3	T21		INVFR430CYL	Female	53.4	D21		L17-207	F	39.29	D21		INVUP392MMJ	Female	41.1	T21
PLA0003132	Female	33.3	D21		INVMV870XRV	Male	26	T21		INVGF007GXD	Female	17	D21		L17-210	F	38.1	D21		INVJA704DT6	Male	24.4	T21
PLA0003185	Female	37.1	D21		INVKU934GE0	Male	28.5	T21		INVGR313XHT	Female	38	D21		L17-235	F	42.77	D21		INVFG637HT7	Female	17.2	T21
PLA0003200	Male	35.8	D21		INVFZ708NJ3	Female	23.9	T21		INVGW643CMM	Female	28.1	D21		L17-246	F	53.92	D21		INVZA670NB8	Male	26	T21
PLA0003280	Male	3.9	D21		INVJB111PPQ	Female	21.3	T21		INVJH904VEE	Female	35.6	D21		L17-276	F	43.71	D21		INVCB049RZH	Male	35	T21
PLA0003324	Female	35.9	D21		INVVC030GGN	Female	51.8	D21		INVJT992MT7	Female	30.3	D21		L18-020	F	28.46	D21		INVKY330PFV	Female	28	T21
PLA0003499	Male	34.5	D21		INVVE495TJT	Female	30.1	T21		INVLJ206MX8	Female	26	D21		L18-021	F	52.84	D21		INVRH098AUL	Female	29.9	T21
PLA0004006	Female	36.2	D21		INVYK825EY4	Female	31	T21		INVLV117VN0	Female	46	D21		L18-028	F	50.52	D21
PLA0004045	Female	30.2	D21		INVLV242YMY	Female	27.8	D21		INVLV242YMY	Female	27.8	D21		L18-044	F	41.94	D21
PLA0004075	Male	9	D21		INVJH904VEE	Female	35.6	D21		INVNB488FHC	Female	30.5	D21		L18-130	F	47.51	D21
PLA0004084	Female	7.4	D21		INVCF562NH4	Female	0.5	T21		INVNP966YZK	Female	24.5	D21		L18-162	F	51.73	D21
PLA0004127	Male	16.4	D21		INVRF652JAL	Female	36.8	D21		INVNW233XMZ	Female	38	D21		L18-170	F	53.68	D21
PLA0004146	Male	14.2	D21		INVGR313XHT	Female	38	D21		INVPE099BN7	Female	55.6	D21		L18-197	F	50.63	D21
PLA0004193	Male	2.2	D21		INVBR236NMG	Female	29	T21		INVPK115CHY	Female	40.9	D21		L18-205	F	49.17	D21
PLA0004203	Female	12.3	D21		INVGE334PGJ	Male	35	D21		INVRF652JAL	Female	36.8	D21		L18-238	F	52.62	D21
PLA0004213	Male	7.6	D21		INVBJ987KCK	Male	34	D21		INVTL986RUQ	Female	27	D21		L18-303	F	41.79	D21
PLA0004244	Male	0.6	D21		INVBH993RCZ	Female	20.7	T21		INVVB634UWU	Female	33	D21		L18-314	F	30.09	D21
PLA0004254	Male	10.8	D21		INVVB841BX5	Male	37	D21		INVVC030GGN	Female	51.8	D21		L18-342	F	24.6	D21
PLA0004264	Male	9	D21		INVDT305MH0	Female	32.5	D21		INVVL574UDC	Female	53.8	D21		L19-006	F	48.67	D21
PLA0004272	Female	17.9	D21		INVVK610FPN	Male	13.3	T21		INVXF330YGG	Female	40.9	D21		L19-007	F	43.81	D21
PLA0004281	Female	4.2	D21		INVBL314GDZ	Male	53.6	T21		INVYB934UE4	Female	52.5	D21		L19-014	F	53.48	D21
PLA0004290	Female	5.8	D21		INVZF236CEC	Male	22	T21		INVYE090RED	Female	42.6	D21		L19-015	F	45.43	D21
PLA0004300	Female	13.9	D21		INVYV297PTF	Female	30	D21		INVYV297PTF	Female	30	D21		L19-016	F	28.12	D21
PLA0004403	Male	4.3	D21		INVCH286PY4	Female	29	D21		INVBJ987KCK	Male	34	D21		L19-032	F	23.35	D21
PLA0004422	Female	35.6	D21		INVTL986RUQ	Female	27	D21		INVBM826LKL	Male	24.5	D21		L19-065	F	51.36	D21
PLA0004569	Female	8	D21		INVNR824UEC	Female	30	T21		INVBN245KPV	Male	23.8	D21		L19-114	F	45.13	D21
PLA0004590	Female	32.2	D21		INVVF068XWP	Male	52.5	D21		INVGE334PGJ	Male	35	D21		L15-181	M	24.07	D21
PLA0004602	Female	12.8	D21		INVYG859JX3	Male	53	D21		INVGZ098UHC	Male	28.4	D21		L16-009	M	51.49	D21
PLA0004642	Female	3.4	D21		INVCB049RZH	Male	34	T21		INVKD301NRT	Male	42.2	D21		L16-056	M	47.23	D21
PLA0004651	Female	5.8	D21		INVAD325YNB	Female	28.7	T21		INVKF891UJ7	Male	26.5	D21		L16-086	M	34.82	D21
PLA0004833	Female	36.6	D21		INVLP822RHE	Male	23	D21		INVLP822RHE	Male	23	D21		L16-107	M	52.32	D21
PLA0004914	Female	12.6	D21		INVWM122BDX	Male	35	D21		INVMJ043UU4	Male	40.6	D21		L16-153	M	40.39	D21
PLA0005159	Female	26.2	D21		INVYB934UE4	Female	52.5	D21		INVMW856CNN	Male	44.3	D21		L16-202	M	54.29	D21
PLA0005197	Female	29.5	D21		INVYN113HTP	Female	25.1	T21		INVNP829AYB	Male	37	D21		L17-274	M	50.54	D21
PLA0005339	Male	9.3	D21		INVDH810HF9	Female	20	D21		INVPR370KM5	Male	32	D21		L17-292	M	40.13	D21
PLA0005537	Male	11.6	D21		INVBM858AF8	Female	18	D21		INVUA582GGN	Male	14.3	D21		L18-098	M	46.81	D21
PLA0005595	Female	6.8	D21		INVPR370KM5	Male	32	D21		INVVB841BX5	Male	37	D21		L18-302	M	51.59	D21
PLA0000192	Female	6.7	T21		INVVB634UWU	Female	33	D21		INVVE488GZF	Male	45	D21		L19-080	M	45.33	D21
PLA0000334	Female	2.5	T21		INVCZ816ULA	Female	12	D21		INVVF068XWP	Male	52.5	D21		L15-171	F	30.99	T21
PLA0000335	Female	0.5	T21		INVNW233XMZ	Female	38	D21		INVVL852AMQ	Male	30.1	D21		L15-188	F	49.83	T21
PLA0000361	Female	3.2	T21		INVNP829AYB	Male	37	D21		INVWM122BDX	Male	35	D21		L16-026	F	36.35	T21
PLA0000378	Male	3.1	T21		INVVE488GZF	Male	45	D21		INVYG859JX3	Male	53	D21		L16-057	F	25.91	T21
PLA0000392	Male	5.2	T21		INVUA582GGN	Male	14.3	D21		INVAD325YNB	Female	28.7	T21		L16-077	F	29.56	T21
PLA0000448	Male	1.7	T21		INVFR430CYL	Female	53.4	D21		INVBH993RCZ	Female	20.7	T21		L16-116	F	26.12	T21
PLA0000459	Female	3.9	T21		INVBM826LKL	Male	24.5	D21		INVBR236NMG	Female	29	T21		L16-128	F	23.27	T21
PLA0000470	Female	6.1	T21		INVBB994ZCA	Female	24.1	D21		INVCF562NH4	Female	0.5	T21		L16-234	F	50.14	T21
PLA0000477	Female	18.4	T21		INVBN298HZ9	Female	44.6	D21		INVDB355TRE	Female	21	T21		L16-241	F	53.14	T21
PLA0000657	Male	1.1	T21		INVTG864AHX	Male	2.1	T21		INVDD963KGT	Female	33.8	T21		L17-074	F	49.8	T21
PLA0000688	Male	13.2	T21		INVCU695NL0	Female	46.6	D21		INVDR504PMR	Female	50.9	T21		L17-132	F	45.85	T21
PLA0000763	Female	11.1	T21		INVBN245KPV	Male	23.8	D21		INVDT291GY7	Female	46.6	T21		L17-153	F	56.42	T21
PLA0000799	Male	14.5	T21		INVKF891UJ7	Male	26.5	D21		INVFA590NL4	Female	18.6	T21		L17-194	F	51.43	T21
PLA0001343	Female	20.1	T21		INVKD301NRT	Male	42.2	D21		INVFZ708NJ3	Female	23.9	T21		L17-201	F	24.48	T21
PLA0001356	Female	8.4	T21		INVYJ095JX6	Female	45	T21		INVHY404GUY	Female	32.6	T21		L17-211	F	58.58	T21
PLA0001368	Female	6.7	T21		INVGF007GXD	Female	17	D21		INVJB111PPQ	Female	21.3	T21		L17-291	F	55.76	T21
PLA0001379	Male	13.7	T21		INVDD963KGT	Female	33.8	T21		INVJK495RGW	Female	56.6	T21		L17-293	F	59.62	T21
PLA0001390	Male	10.8	T21							INVJN740EE7	Female	34.7	T21		L18-007	F	52.93	T21
PLA0001404	Male	8.1	T21							INVKF136TLT	Female	30.6	T21		L18-030	F	51.53	T21
PLA0001737	Male	9.8	T21							INVKY330PFV	Female	29.2	T21		L18-062	F	45.2	T21
PLA0001772	Female	4.9	T21							INVMP786EX8	Female	32.3	T21		L18-275	F	26.56	T21
PLA0001886	Male	9.2	T21							INVNR824UEC	Female	30	T21		L15-158	M	22.81	T21
PLA0001975	Male	4.3	T21							INVNV526DP4	Female	22	T21		L15-189	M	29.95	T21
PLA0001985	Female	19.1	T21							INVPN407LKJ	Female	31.2	T21		L16-010	M	38.55	T21
PLA0002367	Male	5.2	T21							INVPZ855FY5	Female	25	T21		L16-038	M	23.63	T21
PLA0002592	Male	10.4	T21							INVRB187WZ3	Female	40.3	T21		L16-058	M	26.97	T21
PLA0002653	Male	11.6	T21							INVRH098AUL	Female	30.9	T21		L16-065	M	50.68	T21
PLA0003157	Female	14.4	T21							INVTV955PPX	Female	23	T21		L16-076	M	56.11	T21
PLA0003220	Male	9.4	T21							INVUP392MMJ	Female	42.2	T21		L16-127	M	53.72	T21
PLA0003013	Male	5.2	T21							INVUV662XUP	Female	18.5	T21		L17-095	M	44.18	T21
PLA0003269	Male	8.3	T21							INVVE495TJT	Female	30.1	T21		L17-145	M	39.01	T21
PLA0003299	Female	3.5	T21							INVWV718PP5	Female	35.1	T21		L17-160	M	47.71	T21
PLA0003337	Female	11.9	T21							INVXV276GTA	Female	42.9	T21		L17-191	M	48.7	T21
PLA0003366	Male	7.1	T21							INVYK825EY4	Female	31	T21		L17-192	M	60.94	T21
PLA0003374	Male	18.3	T21							INVYN113HTP	Female	25.1	T21		L17-226	M	31.38	T21
PLA0003384	Female	2.6	T21							INVZU346ZW0	Female	29.5	T21		L17-236	M	36.44	T21
PLA0003397	Female	9.6	T21							INVZZ627KNQ	Female	23	T21		L17-245	M	52.42	T21
PLA0003403	Female	7.9	T21							INVBL314GDZ	Male	53.6	T21		L17-300	M	49.07	T21
PLA0003426	Male	7.4	T21							INVBP866EWH	Male	39.5	T21		L18-022	M	46.95	T21
PLA0003437	Female	8.5	T21							INVCB049RZH	Male	34	T21		L18-029	M	45.63	T21
PLA0003602	Female	2	T21							INVCM000MZ9	Male	35.9	T21		L18-042	M	46.82	T21
PLA0003977	Male	7.4	T21							INVCU450VFZ	Male	35.2	T21		L18-051	M	47.34	T21
PLA0004163	Male	18.8	T21							INVCZ147LEW	Male	26.9	T21		L18-059	M	51.01	T21
PLA0004173	Male	15.8	T21							INVDC204BBH	Male	39.1	T21		L18-061	M	56.14	T21
PLA0004306	Male	2.7	T21							INVER425ZL6	Male	35.2	T21		L18-087	M	30.63	T21
PLA0005184	Male	5.2	T21							INVET480YAH	Male	23	T21		L18-100	M	49.01	T21
PLA0005283	Female	10.7	T21							INVEX372AVT	Male	34.6	T21		L18-113	M	51.55	T21
PLA0005585	Female	10.2	T21							INVFK271HKK	Male	38.6	T21		L18-133	M	41.16	T21
										INVFW737EHX	Male	23	T21		L18-152	M	35.16	T21
										INVGK640VWZ	Male	56.7	T21		L18-171	M	42.58	T21
										INVHJ751CLB	Male	32.1	T21
										INVHP324ZRU	Male	25.8	T21
										INVJR920UYM	Male	38	T21
										INVJZ695ZWX	Male	55	T21
										INVKU934GE0	Male	28.5	T21
										INVLH033LZ7	Male	38.7	T21
										INVMV870XRV	Male	26	T21
										INVNV352KFA	Male	32.5	T21
										INVPA713MXT	Male	24.7	T21
										INVPD049AAT	Male	29.6	T21
										INVPH605CHL	Male	51.1	T21
										INVPJ962CD7	Male	30	T21
										INVRP965RRG	Male	43	T21
										INVRX011FZY	Male	22.2	T21
										INVTG864AHX	Male	2.1	T21
										INVUH474VXW	Male	34	T21
										INVUY813XNJ	Male	20.9	T21
										INVVE094LD9	Male	27.3	T21
										INVVK610FPN	Male	13.1	T21
										INVVW371NZ1	Male	20.2	T21
										INVWC941XL6	Male	20.5	T21
										INVXF213JKP	Male	38.8	T21
										INVXT371MWV	Male	40	T21
										INVXW253WYK	Male	21.6	T21
										INVYZ679CVU	Male	32.4	T21
										INVZA670NB8	Male	26	T21
										INVZF236CEC	Male	22	T21
										INVZJ665XRL	Male	23.1	T21

## Sheet: Supplementary Data 2
Supplementary Data 2: Raw Plasma Metabolomics for Cohort 1 (relative quantification)
Compound_ID	Compound_Name	median m/z	median retention time	ionization mode	PLA0000192	PLA0000334	PLA0000335	PLA0000346	PLA0000361	PLA0000378	PLA0000392	PLA0000424	PLA0000448	PLA0000459	PLA0000470	PLA0000477	PLA0000657	PLA0000688	PLA0000718	PLA0000729	PLA0000744	PLA0000763	PLA0000773	PLA0000787	PLA0000799	PLA0001343	PLA0001356	PLA0001368	PLA0001379	PLA0001390	PLA0001404	PLA0001737	PLA0001772	PLA0001886	PLA0001936	PLA0001948	PLA0001975	PLA0001985	PLA0002011	PLA0002351	PLA0002367	PLA0002478	PLA0002592	PLA0002653	PLA0003094	PLA0003132	PLA0003157	PLA0003185	PLA0003200
					T21	T21	T21	D21	T21	T21	T21	D21	T21	T21	T21	T21	T21	T21	D21	D21	D21	T21	D21	D21	T21	T21	T21	T21	T21	T21	T21	T21	T21	T21	D21	D21	T21	T21	D21	D21	T21	D21	T21	T21	D21	D21	T21	D21	D21
C00041	L-Alanine	90.0553	1.1725	positive	26245770	18150700	16613840	13871950	26705930	22452770	16706670	10596360	19504790	18572200	17626710	13748840	11464200	22643460	14716940	10596530	16564880	25148340	20192420	15668140	19359090	18872440	47099280	20290310	17513760	18285810	17526980	11824820	17490290	16674510	24625910	15931630	15481540	18031730	24018710	25799620	22045050	24939820	20410860	21963220	15550180	21782630	14100000	18382350	15348790
C00062	L-arginine	175.118	1.1311	positive	3975600	1577372	4089260	2504206	4952646	4029435	3131113	1249671	2474432	1967762	4661634	1786622	1999248	3408802	2258545	1676463	1682432	3374841	2148875	2858449	3333344	2461584	7174210	2335209	2341911	2894876	3159680	2028727	2428380	3199249	3546060	3562263	2182453	2572804	3984498	3705917	2766463	5494884	1532455	5913690	3338318	3978037	3706819	3778125	2481823
C00152	L-asparagine	133.06	1.20877	positive	845987	794341	1363300	692714	1139321	1158564	725754	539185	783548	773813	626610	659055	565751	672887	573678	495420	865374	687287	532914	690627	778766	691398	1453669	650938	533968	682712	649397	878421	869368	595401	954799	611908	629887	638585	882960	1205906	956894	848234	775240	929156	611623	707578	683399	787223	605750
C00049	L-Aspartate	134.044	1.21002	positive	109120	102948	171000	108990	70765.2	38382.8	49240.3	47753.6	72608.6	98262.8	107863	90337.7	64249	66724.6	57532.4	57757.8	244586	111416	62746.4	51928.1	55532.6	80631.9	129610	41720.6	45863.7	29058.8	74417.5	38997.8	24102.4	46965.2	73289.2	107669	65038.9	62853.2	54819.1	72892.3	105985	49495.8	128557	65655.2	40369.2	69337	77064.3	89396.1	108305
C00097	L-cysteine	122.027	1.17824	positive	1260806	854355	1446521	1294350	2118331	1156082	1258109	1966433	2440743	1758767	1882476	1703691	1405194	1803670	1422775	2130414	2375617	1624389	2033950	3427759	2295399	1804107	2357176	2063668	1949279	1888769	1904014	1654129	1879034	220912	1876381	1785051	1587919	1484923	2642156	1539625	1900592	1293614	1968016	1923332	1422816	2918387	1598763	2224110	2792656
C00025	L-glutamate	148.06	1.17774	positive	1601310	2660004	3119438	2916207	1726466	1459652	1225939	1294597	1598947	2433447	2283586	3041947	1835975	2088132	981016	860107	4254792	3630675	2802312	3812456	1218548	2552258	4284906	1251886	898538	1969380	1388496	899171	2841147	803538	1338503	2204767	1606450	1199412	1728628	934500	2173888	891734	2828139	1785557	3280497	2621807	1816914	1691660	2897680
C00064	L-glutamine	147.076	1.19005	positive	11688910	12835420	12834760	8079218	17861900	9637172	15085000	9861681	9847391	14749140	10813380	12109720	9967324	14439200	11714120	11463230	15533000	13060470	10357360	11067900	13249840	11356090	22959450	12015400	11396820	12586950	13073140	12722480	9845205	12226630	14118530	13776430	10526290	15578270	13023530	14235850	11991950	14727400	18330840	13771130	13848980	13567420	9243995	14529710	12018420
C00135	L-histidine	156.076	1.07677	positive	4043068	2367467	4208538	3606578	3610367	3773134	3789426	3028937	3297227	3455725	2998254	2552106	2923292	2488435	3370561	2318562	3933698	3364884	3089099	2931602	2895111	2523497	9945071	2920704	2935995	2875668	3704879	2845992	5802716	3952246	2694664	3543112	2349393	2359946	6517890	3527370	3845197	3819151	3777688	3212548	3087530	2770575	2454663	3942740	2359349
C00123	L-leucine	132.101	1.19876	positive	224254500	274583300	231935000	243848400	322880700	364712400	221870000	145307300	224269700	230999800	326465200	181147300	150119900	209426000	184750600	189987100	320431200	328764600	425065200	311800200	201252300	264849800	237883700	109752900	201856800	331430600	159643300	238876000	293554100	206858200	206703600	271872900	140433900	168801800	444576200	199788800	290203700	260821900	224196100	205687800	198807300	224065000	233173200	268378500	209533700
C00047	L-lysine	147.112	1.0571	positive	10893540	11794590	9310452	12364900	15491580	15011120	10530040	6107354	10354650	11068040	14032250	9254309	7807296	10702360	9405009	8586224	15054330	15808360	12753010	13537740	11177530	13272630	13750490	7915372	10321520	12233780	9926247	8548581	12687260	12098920	15711900	13106100	7077828	11420840	18283440	14327700	10847980	15315090	7791318	11800140	10561620	13343860	11167900	14903320	8861175
C00073	L-methionine	150.058	1.19574	positive	19782810	13468000	17602090	14578520	25906590	24603970	11561120	8449848	14783430	13396580	16656330	9540047	6343666	10708960	12134930	8605615	19494080	17126630	14259250	12759320	11365030	13603660	19383640	10320760	10503090	14161860	8478403	11036930	18921990	10369910	19004610	14451910	8453745	10447300	25861380	14265490	18864940	18779790	12671280	12703650	15278130	14047860	9878638	15561650	14086880
C00079	L-phenylalanine	166.086	1.20289	positive	60206300	50888090	54357050	42205050	59207500	60245510	41204180	27719620	41772040	45085110	49202550	26571390	28489780	39050270	41340150	36174450	46743120	36061520	54857360	49729680	41610510	41863780	43747000	23158770	42472960	58760780	33297550	50721730	49986630	41104540	36300810	48462670	45273540	42780700	68470060	62628560	42641160	48394830	41256780	37465980	35611630	42951490	41570240	53108190	34816070
C00148	L-proline	116.07	1.18639	positive	377659800	220660800	178449800	160579100	284330800	361264100	159543400	121360400	171463300	259872100	219437200	90249060	97867620	239252900	186665300	120252900	298869500	260266800	255897000	161812500	248380100	221955200	555085800	144687500	166361500	391892800	146356800	115106400	322183700	174510000	302750000	254535800	121042100	145085000	312184500	218024900	332145000	191754200	301784800	203283800	169157400	230619900	182145500	199525800	138873300
C00065	L-serine	106.05	1.20535	positive	1194971	1204510	1308340	1037942	1712622	911168	1445549	1001600	922110	1422410	811798	800722	633119	870215	665673	857350	1578010	897452	916323	729148	892457	787795	1832619	719602	629343	811246	754878	769395	1185648	721907	1215112	986416	749587	802633	979921	1347461	1141974	1195455	1398886	1138754	1309316	1408381	726998	1393898	932442
C00188	L-threonine	120.065	1.17471	positive	4393866	4810258	3292344	3592491	5817480	4953232	4370312	3942689	3736413	4531942	4098883	3207242	2264888	4091571	3310224	1746275	5751892	4505981	3546046	2471068	3322029	4141691	9253484	2291254	3168949	3579874	2989730	2665733	3310955	3341782	5432026	4211606	2361913	2920145	6113790	6479850	4451018	5377298	4058380	4649812	3175593	4255856	3376230	4956994	3659719
C00078	L-tryptophan	205.096	1.20978	positive	36671940	39651580	23788950	28089930	40467300	37100910	40992900	32774810	21790690	32735080	35008780	24277140	16233660	19650150	23411690	35069930	29145940	29893710	25548360	37408630	39833790	21810600	26954150	15740340	30262700	30285790	28458180	27504500	25917310	39362540	26578090	32715140	27700240	30998370	21232860	44808040	35204660	35293180	26630500	30764570	35613810	33295720	25705670	26381870	36649280
C00082	L-tyrosine	182.08	0.832894	positive	19221780	16291760	19231900	16429410	24903550	30680510	16595440	7276588	18156650	20347340	21369770	6755308	10203190	15500010	14942170	11139320	16493520	17089730	28580190	18318260	15010450	19315020	18999340	10702440	16613870	35581300	10290830	17597830	29188940	22521610	16558360	16997750	10581240	11365480	27996210	10155970	18320520	14957350	11936470	15453060	15964750	17523150	14207950	20418110	15846740
C00183	L-valine	118.086	1.19413	positive	283377800	242964700	209639900	244649700	305974600	314804100	270163900	163059800	241631800	267813100	263609900	188222100	179800400	230209600	217595300	177806600	283480400	268737100	387243100	264499600	201257600	290112600	290353200	186991700	211714700	282941500	192493000	213192100	326235900	218277000	297956700	270576100	171855900	173141400	412705200	202954300	300759800	205517600	214271800	235069800	213123900	203775400	240711400	248310500	220600200
C00491	L-cystine	241.03	1.20877	positive	187941	324460	492004	601777	415098	463810	573593	327829	486646	273204	464822	738393	241207	624557	357268	391234	296836	244355	390005	815844	325610	591532	305606	429772	468952	567883	393419	586917	475595	768319	387358	203114	164865	198900	710614	715169	525282	809071	713618	687549	1057313	662869	607771	993453	742308
C00147	Adenine	136.061	1.52042	positive	1274796	1105563	1220080	1145944	1272694	1280205	1120938	1247534	1228432	1337463	1162014	1309591	1208215	1356141	1365449	1451364	1177732	1188723	1291136	1248696	1323908	1214106	1193676	717199	1033386	1229557	1241940	1135119	1157615	1435298	1089306	1326547	1059046	1433262	1307214	1307472	1354964	1322585	1243310	1336778	1208075	1374322	1152848	1321502	1176731
C00106	Uracil	113.034	1.51471	positive	134468	152928	399844	129632	116678	208195	190677	136383	214472	203316	144627	230954	345784	187873	180226	252790	311409	206946	154118	168792	189147	95907.8	219178	173610	140591	160475	284699	149630	237040	169787	184315	115408	258393	233526	172146	223469	200037	105543	204118	137839	198377	157536	208074	281433	229757
C00294	Inosine	269.087	1.19892	positive	82285.2	363191	60597.6	139526	146001	120983	62074.3	314326	116645	160539	NA	90360	78736.8	157524	94599.6	121640	18070990	130502	70416.6	46441.8	19773.2	59989.6	46071.6	110855	11275.3	13198	37433.3	68649.8	77276.2	49559.7	145160	147722	110805	419477	139870	199436	44061.6	93992.9	10944030	86487.2	80566.6	188531	96010.2	117248	223744
C00262	Hypoxanthine	137.045	1.19634	positive	4272172	23618510	7307752	5316608	2721836	4381536	3864659	4639299	3880024	7199412	3821863	3953974	3820377	9016977	3586389	3136013	136387400	5818634	4977212	2095318	2509090	2389510	5150188	3152365	3363897	3639234	3521986	3478827	2057873	3995454	3728629	2676315	3248219	15970700	2048132	3322487	4668626	2305738	90380900	10443780	5393866	4540886	9296189	3979387	5023451
C00385	Xanthine	153.04	1.5144	positive	243438	307475	497265	235691	153914	248605	255787	158018	199530	429687	219113	330747	453616	324235	169544	179462	704763	285046	223019	589402	148494	149328	232317	206512	185427	213534	237070	213340	209104	228330	237829	137775	281299	268494	150100	194361	198051	141065	582022	394164	205752	209783	462069	345988	338620
C00499	Allantoate	177.06	1.12686	positive	995800	934120	1311199	1019025	891283	678105	750779	354939	534184	1135055	762384	638073	440862	752624	1163040	797673	1370588	1209016	989956	1166773	986413	745339	1480033	485830	728938	934916	800336	569143	560200	720533	884276	1031682	451016	649242	891785	607327	1055532	1119717	1086127	914138	866775	1019151	465662	1270563	1147954
C00366	Urate	167.019	1.19399	negative	28872840	25251100	34714460	44908820	36964290	24431690	35328720	29599500	28598420	37950440	35096980	56403480	35017430	40733990	52805860	33858170	45129600	52361090	64339100	53656840	52394430	55895390	36994650	53203970	50782720	50112670	54233260	34278450	38564930	44323940	48018850	37656400	54430780	46462680	57860720	50850410	40552360	33427610	59166510	38072030	48285920	41425290	65599030	51041460	62431620
C02354	2',3'-Cyclic CMP	304.035	1.51402	negative	80915.7	111169	107585	67980.2	99291	88983.7	102505	57209	100057	103457	69753.9	107079	82743.6	138711	114251	143887	93080.3	142579	89930.7	92648	91833.9	83808	107525	106048	118256	92154.1	128832	110603	79090.6	106955	106580	40295.6	134268	131150	82338.8	144789	167754	81974.9	97134.8	192726	49048.8	83358.6	64473.7	101479	109608
C00250	Pyridoxal	168.063	1.20176	positive	112036	115820	238696	161130	164451	76873.9	269425	105808	491662	375196	NA	NA	337110	183979	340095	NA	126610	122066	173150	NA	191004	94916.7	62857.3	NA	86372.8	105258	763567	256647	280590	95694.3	68417	NA	296626	134536	143446	178371	345465	87078.4	395736	567867	135244	NA	342106	141428	325806
C00647	Pyridoxamine phosphate	249.06	1.26984	positive	2286524	2317714	1724097	2002185	2329215	2655606	2664645	2161413	1627603	2507012	2312426	1741614	1427025	1144609	1627505	1943980	1835055	2544670	1875990	2419442	2192438	1664212	2240744	1504688	2026615	1998180	2162434	1910080	2138662	3014339	2155849	1973566	1994444	1758801	1745596	2754574	2421437	2264263	1744296	1944899	2412918	1932382	1610101	2051635	2290440
C00009	Phosphate	96.9678	1.2188	negative	942695	1954062	1157368	NA	1758515	2022350	1310191	1113910	1349026	1184371	1656622	326953	856953	1519698	555969	1700104	682868	1940416	919592	391499	931633	459672	1298220	373285	1891284	1663760	1444680	700889	1588892	NA	1384682	1057112	1293693	443062	NA	606043	977825	633984	1606773	786044	NA	848412	597040	NA	NA
C00031	D-Glucose	179.055	1.1639	negative	1259749	893712	1389862	1403384	1631266	1618651	1765241	1245055	1651246	1666074	1425405	1943416	1365504	1457919	2227760	2249844	1017714	1656547	1879193	2408456	2099153	1894753	2284848	1289619	1558361	1948940	2419780	1931965	2129622	1583698	2804662	1878580	1765384	1707730	2060345	2163177	2384577	2002792	1595483	1518773	1748711	2221715	1534414	4032618	1604859
C00022	Pyruvate	87.0069	1.21225	negative	3331084	829910	2811712	2182120	2880953	1890701	4152659	2475665	4166024	2716301	2689123	1355844	3275068	2354755	2884743	2362617	1395734	4090787	4926238	4047847	2419042	3570790	2340948	2170333	2822493	3606196	5658040	1980172	4631330	858459	4993584	2438120	4703336	822362	2803944	4659456	3623740	2998510	1560667	2381433	2655401	2944107	2485196	3282510	3435302
C00186	Lactate	89.0225	1.21023	negative	22092550	25440910	22061200	16751510	15320750	19140310	28955220	16614220	23373780	21914980	19150260	17742730	39894640	23223820	19176020	19271500	42745750	29859600	28154470	23678460	19989460	20325140	23456840	20103120	22611490	24628210	39343820	17516690	20725700	22204450	24410410	17535620	24982290	25574510	17225110	27303440	27530610	19153160	32887130	26803630	21842630	21876360	26321480	23409420	22904390
C00392	Mannitol	181.07	1.16507	negative	69875.5	6632.49	1907.44	24967.9	22714.7	26578.3	5142.12	49471.4	25636.1	1684935	114869	12198.2	22534	14709.9	18199.5	15602.9	269238	155150	9583.21	12773.3	16935.9	273143	55909.1	31661.1	23352.8	138041	257856	14748	38114.6	17304	11449.8	10384.5	20397	52186.1	92717.3	11867.1	22594.2	19174.4	16786.9	15868.5	12706.8	6278.34	35812.8	8242.05	5580.85
C00121	D-Ribose	149.044	1.19186	negative	428170	151278	327940	531368	541067	708196	305062	106996	447630	391762	375001	365555	224232	151393	554110	223147	222684	504991	354627	451095	470255	562004	934528	530014	639495	506752	650860	224050	1382972	255776	464638	254612	427279	386197	310650	424548	588901	408828	561741	344703	296207	715372	253032	310208	180967
C00158	Citrate	191.018	1.1955	negative	9343676	10619070	10209240	4819904	10767750	8996193	12411270	5042362	8075382	9551909	6840720	10013180	5917358	12342540	9426997	12468950	6765294	13753020	9341572	8418933	11369620	10022030	11721790	10925060	11446600	10144650	14711540	8228466	7949162	7769542	11112340	3841034	10714070	11055470	9269971	11537990	12206240	6184352	9830709	14863740	5338837	8857727	6575660	16059380	9138120
C00026	2-oxoglutarate	145.013	1.19863	negative	813470	606449	1017750	684870	971941	660600	1162948	534128	736253	1022940	603079	761641	655515	718396	1092648	1047573	1217235	931726	859272	1908185	991149	1029797	1217186	1287458	784186	679894	1397939	710008	1068457	662998	1014226	774090	3591419	2043512	674926	974832	1436362	635689	501400	778037	614036	785298	876862	870388	615926
C00042	Succinate	117.018	1.21629	negative	259887	248548	201020	93786.8	153697	245534	250500	175782	222390	293314	175966	179096	167677	226941	246946	224873	214524	261001	215853	168427	232270	250190	289076	189224	301560	234062	304644	195052	175431	257530	254680	208550	222650	272910	234635	269722	265380	268059	251623	261091	205302	222877	208412	274887	208219
C00122	Fumarate	115.002	1.19501	negative	199384	215966	343379	224707	295020	361484	289616	120798	377222	263376	277620	97294.1	166614	61792.7	160941	199672	127269	156532	65611.1	138490	133585	183863	265778	269242	221041	194882	459992	291489	479826	243134	162438	71591.7	333107	102846	178876	194853	466931	234032	316885	377578	256998	116299	308598	99096.7	207679
C00149	Malate	133.013	1.19409	negative	987697	1633566	1379718	352996	931401	769370	1163632	414393	861113	1270977	633619	815091	733948	913561	859089	1093634	989497	1222394	941800	740186	1086594	849610	2358330	1137955	740902	794703	1470111	728937	1097321	877610	1256572	387863	1439546	637407	714581	1092678	1523359	508796	1072959	880859	453342	724151	738848	1378032	689342
C00036	Oxaloacetate	131	1.17359	negative	138208	139135	157997	151917	175014	169172	201655	175770	187417	229948	222216	195746	164115	187579	239499	160375	194273	237557	221336	239489	249686	257423	223565	252048	167352	235996	243984	260930	271500	174462	288838	195660	209418	212998	282974	208211	277773	232460	216774	252056	212946	239076	255272	273065	262514
C02630	2-Hydroxyglutarate/Citramalate	147.028	1.1948	negative	631572	589709	498927	554205	707764	701924	555760	569458	698223	734576	760256	684022	575782	686644	750414	689641	611541	770756	796600	730151	876420	858170	978358	706529	810981	844376	946920	629480	746900	647423	838309	689738	870984	732909	834421	814959	873465	704397	841114	807906	606410	856441	866346	1068934	817482
C00620	alpha-D-Ribose 1-phosphate	229.011	1.17305	negative	10820.9	8870.15	22914.2	16594.7	17776.5	20122.2	25295.3	14601.1	24575.6	20161.7	14816.6	37305.2	25440	14761.7	32406.8	40457.8	29332.6	26598.3	27915.5	37770.8	32781.6	23650.6	33558.7	17202.9	21083.1	27432.5	29726.6	41471.4	31198.5	21821.2	65604.1	22220.5	24777.4	21004.1	40185.1	32473.5	34114.5	23109.3	26182.8	16110.5	28660.7	33175.3	33251.4	99945.7	22095
C01879	5-Oxoproline	130.05	1.2038	positive	14215330	19281370	15870920	13337980	17584990	12566980	14685260	13284800	13952720	15737330	12726220	14187800	12472880	17455290	14889170	13667670	22967630	13855300	14404690	14466460	14919990	13496370	21015580	12338760	14192310	13365050	13805030	14748810	10390960	13045220	15291040	15040440	12335620	17458410	15655880	17522040	13938460	16007240	22053440	15985610	16602860	15708710	11615420	16282240	16793700
C01419	Cys-Gly	179.048	1.19102	positive	1193375	782149	775601	584559	998595	682558	766425	1100920	1803780	1304664	975787	1006267	864103	759949	888274	1104480	1495397	1131872	1378756	1176825	771905	456767	901422	817934	1433214	789261	1256183	743182	828912	150857	1136760	1018574	1263252	752714	1390561	657006	726315	446815	903496	1135445	565304	1288518	913072	801304	1352218
C00072	Ascorbate	175.023	1.19307	negative	9511573	6013536	22544360	9519548	14711480	22783170	13544410	6954180	23966960	11876780	14796560	1328389	6777164	80321.7	4828864	6122848	3061635	1196801	212417	4194606	4014826	8461973	5789226	16635800	11664150	10748620	28762250	19109740	29770870	12571370	2263118	1047400	12449060	1465967	7225388	9436338	25537920	13565880	15577610	22263110	16017840	1748748	13250890	532553	11058450
C05422	Dehydroascorbate	173.008	1.1956	negative	447006	504293	524561	315382	592979	525978	429217	236651	452043	519530	459321	391922	290989	444056	408241	516422	196469	608234	514633	290912	454903	519382	443051	520524	525111	427824	761671	431485	521647	401628	354106	209215	545487	337409	380542	414069	653694	325379	419993	567273	304562	318153	378672	507566	382024
C03738	gamma-L-Glutamyl-D-alanine	219.097	1.19594	positive	517688	417876	476425	313568	752811	440680	353962	210715	478238	309567	314212	296593	166585	570984	349287	243634	667110	763840	442178	306151	360570	323675	1153301	382173	340221	344967	349833	214314	327755	355298	545972	430915	426814	504214	523871	762946	451913	473048	432472	616380	307924	527909	283901	391084	393137
C05283	(5-L-Glutamyl)-L-glutamine	276.117	1.1809	positive	380209	416791	543044	390871	432124	322122	344773	271508	319991	359597	455569	308496	230363	532112	709947	277197	710687	458680	304675	279000	367388	318168	523388	455530	323592	300688	418153	307307	221688	275670	470208	295881	289420	353426	395704	316893	427480	339321	516368	445551	368941	342438	311436	301011	415350
C00155	L-Homocysteine	136.042	1.19483	positive	692861	371321	477944	666803	580337	506549	450376	453123	402736	680664	249548	405227	324745	686498	856203	631396	1778830	708741	567026	596131	402696	576646	551200	392449	519890	425168	1694157	1297420	337178	346659	1139914	570298	467646	547502	650448	2005936	480797	539215	622180	666016	924782	891961	418749	701835	723013
C01026	Dimethylglycine	104.071	1.18318	positive	6983924	7179850	9787321	4385714	10796060	8425401	9102834	4461802	7071720	9898339	5667756	7494074	5158490	5423924	4100425	3752535	6582740	8124578	5921030	4281220	7315166	10775440	12918140	5196552	5590878	7112214	5992624	7135968	6341724	7007124	6177762	7167998	5283058	6316044	8121956	7902950	5159270	6402664	6289448	6916594	4550102	5700192	4506872	9548861	5851788
C00213	Sarcosine	90.0553	1.1725	positive	26200000	18200000	16600000	13900000	26700000	22500000	16700000	10600000	19500000	18600000	17600000	13700000	11500000	22600000	14700000	10600000	16600000	25100000	20200000	15700000	19400000	18900000	47100000	20300000	17500000	18300000	17500000	11800000	17500000	16700000	24600000	15900000	15500000	18000000	24000000	25800000	22000000	24900000	20400000	22000000	15600000	21800000	14100000	18400000	15300000
C00077	Ornithine	133.097	1.05657	positive	2526988	2590118	3857540	3219473	2239646	1944133	2168499	837874	1609268	3564580	1858448	1662890	1166865	2048410	3273245	2151146	4081381	3779931	3142162	3302694	2528116	2322330	4812636	1397665	2187833	2394791	2477964	1663473	1694849	2201751	2882653	3134989	1095644	2017540	3301234	2039034	3275975	3524742	2961621	3017570	2470716	2994873	1383043	4126425	3286018
C00327	L-Citrulline	176.102	1.17572	positive	1714744	1868394	1450054	1254364	2275260	1938912	2806323	937140	1822906	2427005	3097256	1121214	1829791	1296652	2484162	1334853	1641859	1546020	1314360	802254	1918922	1219807	3776095	1326811	1998513	1379463	2103286	1231946	1537838	2262216	2342540	1466456	833340	1343450	1694128	1019909	2750666	1276181	1593084	1594814	1265788	1415259	1912380	1763052	1821957
C02352	1-4-beta-D-Xylan	131.033	1.16892	negative	44978.7	36650.3	45715.6	52671.8	53759.7	52264.1	64284.1	41337.7	55062.5	69662.8	46100.1	69399.5	53280.1	58161.5	59135.3	80500.9	37067.2	55870.8	58309.4	83746.3	75492.3	56293.5	74604.7	49421.7	54679.7	68310.6	73570.1	63742.9	97003.7	64317.7	37329.7	65752	60910	62738.5	71593.5	71352.2	76018.1	81044	59924.9	58212.7	64981.8	68232.8	57502.4	149836	60035
C03771	5-Guanidino-2-oxopentanoate	174.087	1.19249	positive	374911	88514.5	140819	154399	38580.1	169825	76984	63672.2	125665	82625.1	234291	21087.2	42651.1	48203.9	92979.8	17333.6	NA	153876	175351	50595.2	199866	149651	172310	78603.1	56651	297154	117751	92781.1	345471	184876	123348	223425	39583.3	78080.6	375874	136139	249109	NA	65064.4	96781	74311.6	64016.6	1071416	16043.8	45319.9
C00300	Creatine	132.076	1.18257	positive	127737400	108012000	149384200	88946020	122459300	155402500	99074690	49509500	110959500	146278000	128389700	45882900	104522500	69271810	38574420	36417320	38465340	74178820	59458760	68231420	103337200	124504500	111122900	91970140	30343580	91445500	97122560	62410500	157899500	104514900	22828820	100795800	132909700	33959450	105655800	37883030	153346400	75538180	44073310	113761900	70398920	83276900	134775700	152597300	33874320
C00791	Creatinine	114.066	1.17814	positive	34310540	22854300	17531540	52598120	38034970	34672450	33747320	47789670	35719840	33038290	36106670	99118890	21136140	50725170	104232100	66971260	93003260	75364580	89651930	93037000	60349570	82694460	45602370	51737970	79632460	47679210	59797790	52256980	25792930	56329520	76492590	65128680	38554570	82647070	100787400	64303880	40363110	74810070	114448400	52309840	81466390	75738910	63022610	73263520	73146090
C02946	4-Acetamidobutanoate	146.081	1.1877	positive	492265	437276	362812	214451	494007	557157	357199	218730	500169	363273	341708	351623	255769	373872	2488324	253622	174776	549389	671300	241540	588566	627992	399109	309848	1234864	256689	7715582	412819	433275	318409	559498	264892	704153	934634	431741	377540	3269177	440054	616752	2668135	449465	296316	430297	273506	2946586
C00437	N-Acetylornithine	175.107	1.19293	positive	1685298	1075854	795941	589481	1864948	964730	1443036	168459	1158000	2520132	655420	4037226	272478	1362425	809965	519451	1042606	573121	1065917	523476	1117920	663019	869544	1375277	640969	1278921	3106349	854601	1199733	975097	1149115	780134	650430	1667099	554261	1094762	1326106	504928	1222000	1227121	714788	687076	1098724	1478939	378419
C01157	trans-4-Hydroxy-L-proline	132.065	1.18156	positive	1886290	1427629	2637123	553952	2473814	773941	1471355	821683	1751574	2022250	727932	1099981	1266321	2555968	1177542	749144	1214922	2303884	929682	1173518	3220936	1144496	2321939	1618451	2024471	1509734	2298731	942108	1286230	1601768	1768544	1308737	668416	1228202	858957	990464	2892171	1409689	1268327	2799030	1456684	1091772	1078484	1313751	1150092
C04281	L-1-Pyrroline-3-hydroxy-5-carboxylate	128.033	1.19822	negative	2677450	3391322	2189836	2457414	2346166	2530720	2540261	2776355	2145047	2711053	2630421	2762890	2155995	3322783	3157334	2459717	6690164	3011368	3097971	3652932	2918360	2597168	3314707	2843142	3212595	3433871	3137867	3111756	2529597	3267940	3354313	3644295	2773624	3651373	3169726	4514932	2802571	3551647	4970400	3014414	3298149	3609781	2936117	3860269	3732336
C00245	Taurine	126.022	1.21711	positive	541267	943058	980478	518954	520809	459730	558977	373870	513761	798894	396187	651519	676711	706733	465206	500807	1152262	454008	541973	404965	423941	528701	678969	392029	452674	609074	449364	443739	322201	393617	484333	519495	454384	654746	454080	547747	396042	417638	746913	683707	435543	666961	572091	443072	1033870
C06336	3-Sulfocatechol	188.985	1.22289	negative	171607	58958.1	164146	46836.4	101826	211945	858770	221065	35538.1	50449.3	68836.2	79474.1	202238	72069	27527.6	67806.9	11729.5	28162.9	47681.2	115478	188284	15483.6	33162.1	8117.5	101111	67174.5	85624.4	45433.4	18176.5	29812.3	4582.72	209757	155309	11799.5	60816.4	70331.4	138847	103172	14733.3	72790.7	174494	38755.4	340409	4328.56	13802.8
C02989	L-Methionine S-oxide	166.053	1.50765	positive	2376761	2380856	3602130	3092730	3771405	4303228	3612172	2467929	2681788	3560491	2992341	3120497	2302765	2818055	2869019	2060745	3193632	3826939	3378426	3117376	2255218	2745494	2828032	2283786	2169628	3104278	2315822	2445387	3138158	2860951	2598497	2124876	2300621	2171122	4575875	2730289	2921378	2973902	2839747	2867281	1524302	1868107	2578347	3177034	1475166
C05635	5-Hydroxyindoleacetate	192.065	1.20381	positive	193998	204350	224341	95288.2	283609	183326	180766	49699.5	163767	192371	132117	179085	124374	133700	152215	125844	64266.6	205011	125323	123171	139790	144022	113932	186866	267468	130355	188761	155338	98368.7	201550	221634	119746	266982	151621	82942.9	125310	194165	71212.5	132017	87517	105308	178662	173829	183219	140636
C02796	3-Methyleneoxindole	146.06	1.20998	positive	708488	1070295	723086	798874	1075643	958020	855413	924264	611554	905268	966149	751801	499065	613227	994706	1019155	834575	858793	780085	1085781	1070508	651537	709780	504968	801553	785904	800644	863690	757279	1122538	764639	862832	840407	895151	567014	1257661	1075228	1059643	758314	808920	1172391	808250	702835	782290	1063216
C00463	Indole	118.065	1.69271	positive	1951309	1165701	1335014	1743848	1718216	2431017	1859549	853716	1512023	1583721	1524706	1017605	747020	1203418	1708184	1026867	1773883	1248218	1707230	1465300	897575	1263186	1035727	1151082	1226925	1582073	1205551	1249688	1955484	2216291	1603796	1252928	1137781	958676	1830228	1536590	1543815	1136137	1442425	1205943	1599322	1126502	1107012	1309660	1308852
C00637	Indole-3-acetaldehyde	160.075	1.2092	positive	60476.8	61863.6	106570	37420.1	119547	30314.2	186967	87885.7	61593.7	43673.2	49861.2	31711.1	44879.4	23847.5	30403.3	64977.8	180364	30691.2	29306.9	55569.7	75392.6	26038.5	39082.3	21731.4	72479.4	41619.2	36174.5	42890.2	33013.8	51944.3	76385.5	71503.7	54470	44326.1	30262.7	164062	49639.1	55234.9	156862	50147.4	57302.1	79099.2	45916.2	93206.4	86384
C00954	Indole-3-acetate	176.07	1.87362	positive	894305	592608	857331	775246	915584	949420	1974960	511816	1086026	864409	782096	536065	1052870	340973	961363	762980	964566	568712	506368	1245548	580115	592835	826207	1494960	885801	640129	1438314	1139317	1071026	1316527	2245300	722916	5480132	529513	1418631	782267	2978647	1596154	698977	641388	497317	755484	1224137	853692	1281255
C00328	kynurenine	209.091	1.20108	positive	1367599	1287425	1749642	734486	1869336	1618652	1465720	488923	1574244	1300122	1225175	1079270	992521	4574090	1044781	1029799	1057162	1340710	1183195	1031220	1142857	900416	850740	1137202	1889709	1073498	1371958	1199865	829533	1366447	1098749	706618	2143555	1045020	788295	1015095	1376910	566382	1089486	1016931	927749	1488926	1097207	1279883	908191
C10164	Picolinic acid	124.04	0.55884	positive	635724	626747	1003152	881725	581465	496452	683081	512923	694744	609711	625343	804042	588372	614326	641057	651449	552905	705416	645153	590007	470010	722341	665893	688810	587899	508934	752771	705094	775549	632220	603184	417389	665326	841699	740740	598082	653254	500613	540621	768424	436448	575791	601801	583037	585000
C03453	g-Oxalo-crotonate	159.027	1.19433	positive	2177253	10963960	4631182	2654984	1535796	3072863	2215147	2038399	2141756	4157400	1976652	2081428	2090058	5090992	1963210	1761832	43571650	3055997	3261881	1338695	1236190	1354085	2732018	1666019	1921096	2309873	2093924	2071848	1461996	2326806	2109369	1464051	1618470	8312254	1340782	1750396	2910089	1095478	33035390	5012948	2488253	2348698	5352820	2427194	2452798
C00788	L-Adrenaline	184.094	1.16715	positive	8262510	7593026	13000000	5535650	10300000	11200000	9235361	1956287	12300000	10900000	9226368	9214423	9755056	10400000	14600000	8425548	6303222	5512940	8090976	13300000	9684437	11000000	14900000	9816055	9852904	9849741	7897196	11200000	14100000	16500000	4424066	14500000	12300000	14400000	8480879	10000000	10500000	6762650	10200000	12700000	3498016	9812537	2496240	11700000	11300000
C06124	Sphingosine 1-phosphate	380.254	2.13261	positive	3270.3	85610.9	96965.4	44969.9	84158.7	127768	171968	172392	217196	278978	174675	190767	134070	269092	227078	233247	434407	322938	399024	251420	157997	165796	240106	167918	258204	261254	312585	303794	212969	314169	292236	232891	197527	276901	241652	338615	296353	236627	332274	361458	238872	255934	266016	327779	363748
C01996	Acetylcholine	146.117	1.1879	positive	4662988	3042977	4135864	4526464	4652260	4213548	4537046	3186181	3941696	4507764	3393323	7509060	2867818	7988970	10180390	4381250	6367498	6189146	5199074	5473730	5477499	7719450	6458114	6720278	5823976	4410726	4655298	5105698	4334676	5955222	8247650	6304632	3380415	7298038	6807382	6248880	4210922	5895384	6011858	3817553	5244746	7803826	3917644	6653568	7564620
C00114	Choline	105.113	1.16684	positive	78149.4	67696.1	72058.5	87701.6	77536.4	65705.9	114493	84804.4	59089.6	67296.8	35973.7	44835.4	69866.3	43544.2	72209.1	56180.3	64036.4	89255.2	132773	68766.1	77971.7	43613.6	84719	35899.8	51757.6	60225.4	77200.1	60967.8	79760.6	59624.3	84527.8	49344.7	60840.2	33236.7	100080	69573.2	45371.5	49115.7	100470	35555.9	14128.9	79094.1	57021.2	21516.2	34284.8
C00318	L-Carnitine	163.119	0.708221	positive	15116.2	21678.6	7283.26	40327.8	4876.77	4281.05	6634.22	16288	3175.5	17696.1	10660.1	9070.1	9946.89	4314.96	4315.47	12698.8	5062.99	4148.1	3430.36	38109.1	2138.99	2791.6	6081.99	4014.04	1706.45	NA	53290.3	2468.05	5687.06	1856.9	343229	17868.2	5138.98	NA	2757.48	29587.1	23126.1	77498.1	60022.3	38866.4	NA	NA	2604.27	7363.37	NA
HMDB13127	acyl-C4-OH	248.147	1.71666	positive	1232991	2285.95	7402.05	607696	4320.53	16437.6	3387.89	90299.8	1252.56	125993	2204.8	95000.1	401427	35160	944711	427780	126652	7898.82	2292924	237846	65262.1	359555	611710	150018	792883	420769	509833	723157	20681	1325.11	1338689	900980	709689	330716	407926	1022972	245115	1053060	100872	2682901	435662	495280	388133	294381	925997
HMDB02366	acyl-C5:1	244.154	1.71012	positive	282498	128474	113176	100760	254376	340905	435352	103664	214690	184776	297110	313322	145806	83106.6	263892	116357	87936.4	289126	164932	212102	350470	181115	372412	320283	173833	397606	248862	245584	352567	452723	304683	195968	191192	281928	154467	238694	325223	80756	194600	154881	104966	111429	183674	162163	131417
HMDB00756	hexanoyl-L-carnitine	260.185	1.76589	positive	180338	691679	1007188	289654	541232	704929	1707809	500664	609695	1987332	479580	770786	1229090	1168648	798217	551121	577380	480033	531629	501017	538728	698380	387678	715371	565643	1009840	1487703	1476555	626527	982645	413978	686143	2250802	1512271	1470305	403538	952359	786956	1909957	834804	579430	606578	699444	875414	1003225
ac111	octenoyl-l-carnitine	286.201	1.80244	positive	3024072	3739717	6784810	1740635	15570170	2500260	41666520	1515225	852432	13642660	159134	11603930	1585169	4925519	5145430	3812589	5136536	2658703	4850272	5508052	5591966	6529326	7372834	6781810	10010020	6435522	11778820	6376742	3168305	1559109	2462947	3487706	9537021	9369561	4592170	3343578	3233493	6010298	9286315	8324244	1263388	5170612	3206682	4306446	5777358
HMDB00651	O-Decanoyl-L-carnitine	316.247	1.93504	positive	599376	1647071	2968944	1087309	2043223	1632468	6229248	2199016	1584164	5565998	638019	2451420	1328234	3138853	2594810	2079652	1468124	827867	1516276	1046922	1028392	1048170	406188	2074612	1401776	1890152	4085521	4117451	775193	3610361	1371987	1640326	7058230	5529286	3241621	1852703	997801	2614855	3618772	2347500	1273071	1678657	1435986	2184043	2364710
CID57357170	O-Decenoyl-L-carnitine	314.231	1.89194	positive	1248696	1766116	3480805	1063235	3677863	1587994	10225910	1522090	1356640	6196634	292506	3367281	1169876	4610880	4708002	2434877	2524950	1119628	1329178	1249081	2196812	1531954	937487	2577829	3183153	2681698	4532138	3726896	706829	2200883	1634853	1950469	6321238	5280641	3488180	2026119	1837586	2522660	6961344	3307524	1682930	2134173	1439729	2836998	2565573
HMDB13326	O-dodecenoyl-carnitine	342.262	1.98673	positive	139962	173003	424347	187960	252556	208453	619476	429720	189459	1304956	128489	604897	180382	562962	470784	537954	302738	122877	193193	260954	148328	160517	55771.9	541870	322172	316298	614441	524279	191299	405192	222278	217464	1511122	1073214	292654	475666	155726	249449	685680	284201	277062	274480	280674	420903	326864
HMDB00688	acyl-C5	246.169	1.72516	positive	4361792	1955764	2109267	2445422	3630383	6449400	3253519	904784	3242696	4017691	3389614	1940048	3953826	1642458	2298898	1531766	2192630	2857990	3191262	2120900	2610559	5254496	1597225	4402976	3341484	6836708	2466361	3468652	5173015	3606585	4053689	2469641	3192903	1985862	3838784	1600307	3844714	1929324	2940239	2084539	1266051	2059934	3062986	2647056	2911563
C01585	Hexanoic acid (caproate)	117.091	1.68833	positive	5179.75	24954.7	6293.6	9337.4	14396.9	31231	15334.8	14514.7	8071.83	9868.81	43207.1	11238.6	12295.3	15979.2	29018.6	17548.8	133107	33623.2	20135.9	8417.55	16398	20753.3	62255.7	199634	42129.8	9507.7	23833.3	4027.26	11308.7	26848	183813	19997	30752.4	21032.4	35972.4	65600.8	17420.7	19617.7	31308.3	2815.93	9270.75	11532.3	24526.2	45386.4	15569.8
C06423	Octanoic acid (caprylate)	143.106	1.84821	negative	25744.4	35193.7	40001.5	44539.5	44004.1	44229.3	54345.6	52074.6	46025.8	51116.5	43408.4	43076.1	42754.7	44051.9	37559.4	42364.5	37275.3	31293.1	34130.8	34599.2	38478.2	33523.1	38451.5	28269.4	40271.9	33982.9	36517.6	41941.7	40697	40850.6	32823.6	42445.2	42028.4	38132	37380.4	38106.1	40540.9	32433.7	35735.2	35261.4	39064.7	31605.7	34941.1	34789.5	42058.7
C00780	Serotonin	177.102	1.51525	positive	14548.1	16637	22904.4	16922.6	22557.2	16819.4	10636.8	8291.16	8481.83	13826.5	7031.09	11625.9	6220.55	45901.8	9799.42	8344.62	9988	3427.82	6744.04	3833.16	9295.77	5999.91	1985.29	2854.9	55807.6	6729.25	2863.1	5673.94	3931.03	5577.35	7991744	3726362	20376.4	12451.3	9201.14	11897.7	6753.56	7600.38	7930.88	8608.69	661609	4997710	14607.2	6726.46	7441036
C00108	Anthranilate	138.054	1.18418	positive	1067160	242477	127994	5747008	590961	508725	131833	5556688	1416973	414822	1043226	2372114	673969	427785	3510857	415524	759237	1147156	1619943	1108974	1035525	563984	542277	824115	1156495	295902	2926871	1771135	2294636	215200	10429380	2557593	348770	1035359	1061197	5040874	1385965	235437	706938	460360	350411	12399300	584143	503094	258898
C03722	Quinolinic acid	168.029	1.21742	positive	31718	84838.4	108407	16851.9	53205.9	54078.4	71206.2	18453.8	39046.5	69525.4	42513.8	66732.8	49362.9	49939.8	9480.52	41246.7	21495.5	58731.9	32069.2	21537.8	45258.9	10806.4	46760	23305.3	71910.5	58129.9	84848.1	28755.6	24694.2	55035.8	42383.9	3611.24	114671	16226.7	20663.1	25093.8	64466.5	NA	27054.4	65132.7	16394.3	47918.3	98420.7	41970.9	23262.8
[truncated: 53 more columns]

## Sheet: Supplementary Data 3
Supplementary Data 3: Raw Data Plasma Metabolomics for Cohort 2 (relative quantification)
Compound_ID	Compound_Name	median m/z	median retention time	ionization mode	INVNP966YZK	INVPA713MXT	INVEX372AVT	INVPK115CHY	INVXV276GTA	INVKU934GE0	INVJB111PPQ	INVMP786EX8	INVXF330YGG	INVWV718PP5	INVFZ708NJ3	INVJR920UYM	INVMV870XRV	INVLV117VN0	INVDB355TRE	INVEF188MJK	INVLJ206MX8	INVNR824UEC	INVCH286PY4	INVTL986RUQ	INVYV297PTF	INVGE334PGJ	INVVB841BX5	INVBJ987KCK	INVBR236NMG	INVNP829AYB	INVNW233XMZ	INVCZ816ULA	INVBH993RCZ	INVAD325YNB	INVYN113HTP	INVWC941XL6	INVWM122BDX	INVYB934UE4	INVVB634UWU	INVPR370KM5	INVLP822RHE	INVBM858AF8	INVDH810HF9	INVGF007GXD	INVYJ095JX6	INVZF236CEC	INVBL314GDZ	INVKD301NRT	INVKF891UJ7
					D21	T21	T21	D21	T21	T21	T21	T21	D21	T21	T21	T21	T21	D21	T21	D21	D21	T21	D21	D21	D21	D21	D21	D21	T21	D21	D21	D21	T21	T21	T21	T21	D21	D21	D21	D21	D21	D21	D21	D21	T21	T21	T21	D21	D21
C00041	L-Alanine	90.0555	1.20679	positive	6039070	4306020	6883594	7434182	6388020	6077486	9457697	7500168	8774991	15119970	5457972	9200491	10941300	6561630	6697480	8112720	13871360	7556548	7102854	8968644	9717523	9772626	7558444	5027046	9699085	9317026	7900892	7017910	5847750	8097880	5501782	7399416	9532359	8428670	11617740	8694683	4926840	11406180	7793934	5942382	7032938	6921428	10215960	11235210	8038652
C00062	L-arginine	175.119	1.18265	positive	1499244	576147	1297696	2611213	1591907	806041	2197243	1097011	1574046	1263111	983813	1034031	998240	1611542	1088332	1184620	2125374	1657908	901190	915526	2288900	1897324	1833221	1611566	1295989	1637371	2019127	819517	675849	1140065	750935	24477.1	1052416	1111956	2091713	500525	917024	1587657	1629680	1513704	1137928	1318918	2624453	1484612	1108287
C00152	L-asparagine	133.061	1.23221	positive	292047	169443	355235	496013	611523	228515	576959	267157	351430	234095	221134	320252	267995	204190	201931	276545	413982	277495	269622	221764	354697	283729	259406	303497	256458	263566	239251	243061	262141	318006	232950	398678	256197	243337	327166	262582	280001	390990	268170	207600	237228	488455	336875	334310	251490
C00049	L-Aspartate	134.045	1.32334	positive	210618	306735	349034	378002	589157	1033104	509759	738068	545451	557128	710868	670923	618246	562817	702104	818659	695305	724568	842897	823419	903711	858644	732059	934087	887327	705708	653626	821604	716869	620062	691553	294611	1049176	1486365	1219227	1482390	1273684	1198429	1130319	1269063	1211126	1457928	1600480	1502908	1235321
C00097	L-cysteine	122.027	1.21995	positive	62119.9	75970.1	137590	80668	54319.6	155702	103868	137121	146345	206854	122508	181105	173467	69895.4	131327	102376	111403	158427	120069	139844	118303	130917	110076	134145	156135	146272	140775	105486	171249	144276	208717	1432.98	175141	256115	164240	201698	176546	192328	190535	184913	205592	103241	180642	163624	133996
C00025	L-glutamate	148.06	1.24713	positive	409918	407681	594577	385801	187224	872205	237203	1011738	762680	455254	235271	709417	770096	219978	297931	658078	228744	540695	219039	384534	594561	900455	260836	999461	399580	586585	225119	202849	294336	160701	211586	121362	1567569	902714	610870	557430	287591	409879	395955	365165	277523	649262	743609	523520	531842
C00064	L-glutamine	147.076	1.23825	positive	2537159	3153265	4268366	3075722	4127934	3673095	6010962	3191715	4826670	5915952	4332286	5674580	5162058	4254362	4186091	3629964	5063564	4662740	4204540	4121938	4338618	5017194	5596692	4070524	4043832	4078113	4040078	3417299	3733500	3510881	3063548	1427092	4003334	3779520	4005621	4401916	4716092	5191332	4010930	4512256	3466727	5242764	4877714	4262762	4725246
C00135	L-histidine	156.076	1.11293	positive	756490	595738	812352	765811	811266	696734	980057	764051	851062	683774	856807	943950	1158271	858751	948203	1088557	979892	927136	1178782	769196	1064418	1349196	846392	1026319	1069281	1096174	1332346	928919	1028750	945786	977227	385592	1233919	936543	1328400	1145758	1155994	1220364	982303	936767	936999	1301220	1181347	1258116	1076593
C00123	L-leucine	132.102	1.21944	positive	27484620	41463880	53445920	50885710	34812780	46806370	68500040	49942780	55327580	58207150	39565590	80983740	75644000	32052680	36132480	77691150	48524720	61920280	37313900	33147850	65088240	54207000	54152280	70942340	45700950	50808580	29806660	23993860	42499380	38701020	24562740	185145	46987620	75253620	83312860	56648900	47294690	57186020	37815380	29370440	26018490	43681560	82407580	58867320	40824320
C00047	L-lysine	147.112	1.08678	positive	1405733	1137542	2081612	2404016	2071752	1814720	2536528	2646903	2324236	2240836	1931284	2852641	2409791	1708042	1893225	2484758	2320860	2894835	1814710	1577780	3199083	1698511	1709951	2476778	2724364	2406916	2079457	1491025	2230116	2554058	1792859	167992	2370806	2546931	3648271	2287839	1992096	2524609	1730553	1690034	2360092	3363026	3933273	2787551	1889629
C00073	L-methionine	150.058	1.22207	positive	973096	1400396	2376702	3128268	2455512	1782603	3882587	1776509	2022324	2057081	1472841	2449302	2461841	1832048	1638748	2163139	2802421	2086114	1736149	1672716	3503423	2673235	2220505	3175697	1833916	2330014	2465106	1763747	1977511	1873122	1365003	7785.7	2116658	1872849	4635068	2162047	2050715	2767237	2081270	2231186	2324029	2261049	3575096	2597285	2551800
C00079	L-phenylalanine	166.086	1.22341	positive	7470056	7887026	10666550	10717160	8081918	36563650	12811420	63314400	12629080	10694340	13161180	38461770	13565770	6884178	8933257	13970850	11319280	28055760	14483390	10178880	12839130	25439400	10243420	12364970	71641810	10233490	9086693	8302198	9564680	16096700	22650020	45231.9	10997560	14806830	16322110	9723325	11371260	12991370	9647933	8856552	8601371	9369698	12060160	10012100	8978033
C00148	L-proline	116.071	1.21476	positive	18339700	23182610	31817460	50553870	28799670	37241560	43186260	29364300	29414130	34221910	21124470	60018630	52983330	28676050	22451420	41796930	25734120	34554480	19905770	25293170	46244560	38164220	26848150	31691940	44924260	39968730	30703370	23454910	23365120	43199970	28145390	982606	35587980	35195680	61469180	36374690	21849230	49627570	29833320	26771570	26389990	29747900	61002510	30806390	29670120
C00065	L-serine	106.05	1.21711	positive	340176	180815	262484	428001	784366	249743	594763	293006	467670	387205	245778	419066	377146	479087	284615	518906	488196	329126	386622	418791	536573	433399	428620	555528	305167	353157	542543	435071	435247	268889	359738	510042	522193	342964	488934	345480	423341	588764	389651	451709	349023	555886	457781	434215	398311
C00188	L-threonine	120.066	1.41311	positive	959610	935294	1180694	1200969	1088685	1136428	1413370	1329102	1369253	1321910	1346982	1322292	1353758	1214610	1278758	1215400	1355799	1394118	1165510	1291564	1273825	1295894	1237588	1296039	1218749	1248705	1275322	1050783	1072225	1052644	1073886	344114	1188081	1119911	1151203	1081662	1152390	1316372	1239591	1175960	1189414	1125412	1455010	1181406	1144708
C00078	L-tryptophan	205.096	1.23455	positive	5166777	7589838	6358474	6004082	6240086	4513634	9113221	10852240	8179562	7906590	5869314	7789768	7192444	10129370	6208362	6783976	8380274	10389520	11362070	10245760	9626088	9426427	9365639	11505880	10655340	7772018	7920590	9103008	8218448	9190748	8428390	54523.9	4713544	9506048	11016190	10146140	9166189	10913110	9728741	8034296	7684286	4777474	12541780	10520280	9946959
C00082	L-tyrosine	182.08	1.21945	positive	3081970	3286846	4127645	5419874	2430365	4598030	6566826	2910170	8958417	4376292	4851210	5471620	5714948	3012370	3006548	6088326	6967070	4704098	4585108	5081572	6160434	6142980	3850306	5424297	5694786	5300412	6030808	4288044	5001086	3777977	2702092	7476.26	7336354	8168672	12300030	5620746	4905522	6318800	4940814	4331840	2778990	4003581	7764822	5503898	3800859
C00183	L-valine	118.086	1.21569	positive	39316120	57067470	61996540	63716890	32403600	56423790	74617460	56585250	78149950	65790880	54479810	86443800	74756330	39469920	48638700	78667670	64276080	69258730	60474280	47244040	68610210	68659140	68780450	76682950	61799160	71232380	44402500	44250560	58772210	55964040	38312810	1103560	75875690	77099080	86959390	76997570	73279220	71337360	59901940	49621300	44278560	64684880	93053690	72088700	64313890
C00491	L-cystine	241.03	1.25057	positive	96540.2	139571	218773	157310	127031	313493	294242	301310	254038	405847	226809	374516	309754	168108	227608	210641	308735	423608	251457	357707	252861	266618	172825	328006	430789	346767	251344	111690	266224	275700	234749	NA	282243	388729	185747	284168	240062	197084	149868	154256	649026	167193	346214	278994	220161
C00147	Adenine	134.046	1.21919	negative	197900	225379	190594	241244	286024	196879	251217	202454	228079	202067	199246	240600	197493	299326	221213	219370	224932	216689	200114	202476	233578	248068	266365	228631	223035	207912	259591	312526	267457	227879	246510	54746.1	195939	222194	201146	206234	207218	196828	257154	259550	197031	222596	223176	206496	205327
C00106	Uracil	111.018	1.1441	negative	586797	366293	492331	299518	290485	451102	392196	389257	532688	545282	478659	414377	543238	391657	448656	419919	481304	543659	465266	479108	438909	565379	361255	447897	386245	404820	415628	345190	368243	431221	384155	140312	422366	359350	478192	422300	411725	448016	351472	307239	260159	412129	332834	420929	376905
C00294	Inosine	267.072	1.19316	negative	67100.4	29346.1	60021.8	38835.4	32360.3	47244.7	27272.7	59431.9	17156.7	88091.8	14141	50363.6	35701.9	8791.7	34299.4	33145.7	30333.4	13134.5	21912.9	31740.9	43493.7	43313.5	6061.65	18022.1	28015.7	28573.3	11790.6	11833.5	7007.14	17634.4	8480.51	NA	34632.1	26295.2	24055	23853.4	23920.6	19078.2	13897.6	10341.9	6365.57	28735.6	12777.3	21599.9	16027
C00262	Hypoxanthine	135.029	1.14852	negative	138363	79029.2	96117.8	82486.9	93688.7	118636	115770	123172	81293.2	128573	114102	133347	143097	86478.8	79883.6	47054.2	68874.8	112298	52176.2	110093	72814.8	139098	79941.1	113655	120478	81187.1	71441.2	103457	77116.2	89625.1	95836.8	7431.51	89285.7	95519.7	80149.6	122565	80136	53444.2	88142.8	81361.3	543578	152012	107748	80060.5	70224.8
C00385	Xanthine	153.039	1.14844	positive	21258.3	25863	39357.4	46281	32189.2	53100.4	51235.5	59889.2	56490.3	42411.9	59669.8	43187.8	61729.7	61998	66820.2	71293.8	72706.2	73417.3	68727.9	51357.2	59901.6	52976.3	72024.4	71543.6	69803.6	60109.1	60464.1	62133.4	73618.4	71712.4	69501.4	NA	89976.2	66792.1	52574.9	67402.7	61633.8	79449.9	74115.7	74733.4	64408.6	67297.7	66376.8	64514	72267.6
C00499	Allantoate	177.061	1.11908	positive	290365	246009	474686	339268	427125	342559	378725	260025	532563	265193	207032	577240	422650	218086	263498	301416	331686	333045	331236	293306	294101	321118	276038	415464	345390	356765	277322	224338	293331	274380	228665	6173.18	542197	460593	433054	441308	298449	441660	235344	239277	316387	473540	429383	316268	300355
C00366	Urate	169.035	1.40153	positive	1762085	1305526	1694731	1187260	815515	3201492	2873137	2072186	2666141	4833684	2571691	3711751	3596379	1734160	2930383	1715812	2592417	3088393	2398834	1935507	1882126	2400294	1996604	2807624	2961509	3363885	2448936	1435280	1635342	1804492	1747808	NA	4022534	2384704	2001580	2906195	2749163	2818673	2040788	1776644	3390545	3716964	2382990	3523765	3076997
C02354	2',3'-Cyclic CMP	306.049	1.18689	positive	325221	275571	492948	271452	137165	498426	200944	420299	325728	491701	352878	284361	316792	305811	288490	238007	337962	309729	214002	378167	320632	320865	270317	315870	358177	233056	274408	240618	153471	318834	227849	NA	215164	276529	227200	281056	290582	257502	288525	279454	139853	311670	221886	351424	344716
C00250	Pyridoxal	166.05	1.16678	negative	16090	11278.2	11953.5	8286.8	6754.37	6577.44	9855.01	4855.71	5563.11	7682	7908.22	10602.7	4342.72	4653.54	4570.21	123465	6664.4	4449.32	6828	4520.32	6696.44	5829.1	5539.76	3599.31	7871.96	3750.16	5347.73	2152.05	7147.23	6559.23	5877.96	5361.19	4360.51	7114.27	5283.14	5041.52	5822.18	4187.68	4781.72	4051.77	3993.59	8538.64	4017.57	6316.62	6615.99
C00647	Pyridoxamine phosphate	249.061	1.22054	positive	1076482	1174227	1068653	891654	631566	563622	1018728	1370376	1064940	1168118	785493	940475	1087289	1311427	833157	834154	927690	1313503	1456414	1491603	1265857	1288449	1193741	1507423	1354349	1114218	1169137	1063389	1066421	1217154	1001385	NA	706969	1124950	1389375	1700300	1207075	1433068	895490	1024389	1164631	623481	1331828	1219175	1256024
C00009	Phosphate	98.9844	1.39507	positive	507091	710332	1006832	777182	538484	800905	1516538	1372828	2404180	1870259	2463193	2689270	1901363	2038393	2810390	2393695	2887100	2537263	2260278	2132726	1968096	2406837	3113489	2626588	3699141	2937392	4169212	2768812	4040156	2938420	2686176	7728.23	3137601	2964596	3271314	3029799	4133654	3494327	3734166	3148609	3140257	4249950	3164207	3502914	3553345
C00031	D-Glucose	179.055	1.20127	negative	6466468	4885656	6164924	4576784	4000836	6377912	3341992	6452914	6261714	7214178	5304540	4620222	5191530	5504531	5247504	4696984	5544150	4561622	3009731	5450191	5906722	6408680	5210282	5905376	4929556	4544616	5343122	4739016	3169411	6161702	4286954	17026.1	6228298	5427664	3509462	5170924	4933538	4381984	5367774	4906966	3418169	6286784	4276924	5138092	4994176
C00022	Pyruvate	87.007	1.17218	negative	3350834	2450172	3065164	1850771	1548156	2766519	1882162	4413606	2428278	3866446	1770047	2479853	2582943	1828826	2749698	2128049	2288784	1772225	2633183	2326730	3260393	2614410	1853408	1915270	2314921	1891842	1476680	1789128	1699594	1975262	1782604	284155	2601831	2038051	2804752	2187882	2374181	2163945	1893034	1560596	1362142	1838466	1491400	2337518	1970541
C00186	Lactate	89.0226	1.1603	negative	40781900	54345680	46707360	39870600	20752890	59348160	29621010	91767710	33187610	52435230	25027080	55391500	39623470	26893610	64085890	40573850	57983260	40368530	49447250	52357110	51424700	54059880	35682460	31671250	48271840	43382350	33157850	38066140	32038410	34158540	35340330	1805047	53114600	52567920	87724980	73835420	44944660	51146960	37062700	26568590	27940140	44709640	37399080	63011160	36217520
C00392	Mannitol	181.071	1.20918	negative	82359.4	73354.7	71476.3	156379	29722.4	112733	104981	122862	121842	181143	55610.7	503434	109365	16698.6	22513.8	88167.7	114876	89850.6	34641	48526.5	80232	82417.6	39646.3	44038.9	62250.1	44144.8	95671.7	103805	62518.7	40537	130876	3521.12	102694	107194	156160	77505.9	75155.3	345318	42932.7	20452.2	647780	72294	92922.4	96341.6	52637.1
C00121	D-Ribose	149.045	1.19923	negative	137640	108291	194484	107646	91952.3	226338	73834.1	170659	161173	182183	137927	109710	153335	135334	136917	102527	138334	109268	99292.4	139973	133455	161541	131120	152914	118627	114304	99447.8	109437	74436.5	123869	126720	12381	169653	147661	79662.4	140208	114666	101618	96554.5	116241	246966	182956	110521	126215	95358.1
C00158	Citrate	191.019	1.12676	negative	1784098	1121339	1295471	1163072	1021600	1911459	1985569	1552814	1146249	2595141	1689366	1730307	1918777	1393156	1597976	1501486	1696573	1602132	1491534	1836104	1782024	1861776	1481388	1586059	2146591	1578274	1214873	1594500	981512	1455836	1218266	NA	1423216	1418251	1199364	1083037	1910338	1636332	981013	875441	644035	1731658	1143337	1605136	1599980
C00026	2-Oxoglutarate	145.013	1.14247	negative	76580.9	32386	30894.3	25675.7	23121.8	82813.6	19563.9	55208.3	33273.6	63218.4	44680.3	49214.9	50953.9	50625.6	47168.3	52498	41303.6	52947.8	50372.2	49481.1	39960.1	54609.3	37104.4	40095	44905.5	20193.4	35442.6	35622.2	30816.6	41176.3	36396	2498.21	81923.5	56360.1	40472.6	51384	58314.4	49971.7	30623.5	33361.9	32875	38068.5	47033.8	37124.3	35764.2
C00042	Succinate	117.018	1.14534	negative	320381	284846	306503	211044	122976	354102	213651	180248	154262	245832	188523	205299	199347	178739	197417	181175	218410	196773	176830	188510	168249	211807	151534	161708	201786	176934	189653	159205	180460	178267	148340	23098.6	156434	181209	201541	169830	145896	176881	140728	117555	105377	190821	168924	189461	138284
C00122	Fumarate	115.003	1.14946	negative	50858.2	38997.6	45056.9	26971.2	21708.3	51718.9	30842.4	36131.4	47448.9	49919.1	40750.2	36482.2	48133.6	35951.1	42236	40036.8	42074.7	43710.9	37057.8	39957.9	45622.5	43098.9	32798.8	37135.3	31573.3	40405.8	38851.9	29989.8	35720.5	36449.1	27967.7	11500.2	35733.1	34319.2	34808.3	44586.7	34926.1	40123.2	33930.1	24318.7	32444	49205.8	28808.2	32128.1	31943.3
C00149	Malate	133.013	1.13356	negative	62269.6	56536.4	78948.9	86872.3	43584.5	122798	65897.5	63900.3	45786.7	109077	54547.9	73795.2	87406.6	43708.7	80604.4	91043.9	76869	64397.6	76332.4	63929.3	69045.1	68021.8	80304.7	54283.2	64538.9	89246.8	47526.4	64418.6	52997.2	53570.9	43504.7	2349.83	69162.5	92572.9	73625.9	83637.2	82236.3	83068.5	55834.3	42636.3	87345.5	266452	69128.1	70214.3	72856.4
C00036	Oxaloacetate	131	1.14601	negative	256855	121696	189425	79555	52537.8	185059	104858	125236	178771	163778	143477	110468	193803	95569	134135	115723	135758	180315	159516	153714	123581	164225	99626.1	135947	109773	132849	122270	72630.2	86722.7	111442	82812.8	1186.92	107147	127404	131369	114604	110536	112740	81536.3	63112.6	59353.8	127693	72295.5	104518	87819.6
C02630	2-Hydroxyglutarate/Citramalate	147.029	1.14037	negative	42474.8	44078.6	37525.5	31818.7	48395.7	51153.8	51951	47190.9	38592.5	42717.1	55954.6	51805.3	48688	49309.5	52946.4	43186.5	34965.7	56348.2	31110.9	41728.5	36410.5	38353.6	41611.5	36657.4	49849.1	39335.6	32047	43606.2	41004.1	49461.5	41189.5	13709	25384.8	35517.8	35348.1	45396.1	33627.3	32231	39177.9	38509.7	15963.2	67325.3	46637.1	29519.8	30622.5
C00620	alpha-D-Ribose 1-phosphate	231.028	1.17448	positive	63813.6	55203.4	96563.8	62826.1	58248.1	65135.9	100257	50132.4	93539.2	100446	85059.9	106514	105351	91584.1	70760.9	77528.8	90268.5	104514	93143.7	75237.6	90539.6	114998	99591.7	77934	114001	82937.5	88929.8	57195	67055.1	67880.8	76839	2239.67	69615.6	72206.3	82607.4	83369.5	84452.7	122610	84377.3	85771.6	64156.4	105496	105721	70661.7	107902
C01879	5-Oxoproline	130.05	1.23344	positive	1738177	2129582	3244871	2481309	2962862	2846835	4267756	2621411	3579257	4373522	3275930	4605552	4150509	3486969	3336812	3111348	4184128	3457650	3374465	3358191	3639775	3912825	4496250	4121294	3811609	3547324	3347635	3184873	2854755	3026526	2944023	199096	3749438	3125333	3208320	3922908	3842072	4299314	3334098	3701980	2778090	4585640	4303840	3834382	4371448
C01419	Cys-Gly	179.048	1.2102	positive	23396.7	26494.1	83611.3	9202.31	17530.3	47013.3	6203.16	10026.8	26931.8	52670.2	32747	9713.49	55642.7	22770.3	45954.8	10795.1	26721.2	42005.9	46981.6	14983	9534.15	28378.6	62741.5	20171.8	10165.5	39937.9	49738.2	25898.8	2146.4	14020.3	25041.1	1449.97	86825.2	85687.1	59469	61236.6	89925.4	76082.6	74423.6	26993.3	13360.8	90456.6	24976.9	53105	61447.9
C00072	Ascorbate	175.026	1.17689	negative	292127	108226	117205	52176.2	17894	119518	85646.6	86737.1	137742	221764	148427	89034	132210	53238.1	80466	96530.9	185970	80503.1	101404	102978	123419	70422	58176.5	71265.9	68215	68597.9	46581.3	28309.6	27515.7	77133.4	30820.6	NA	72647.9	87162.9	84777.6	56086.5	94588.8	125709	48145.7	30740.4	33025.6	71707.3	52187.6	50418.5	75456
C05422	Dehydroascorbate	173.008	1.19572	negative	159499	147244	55925.9	91973.7	165092	97676	75991.2	111137	162611	219683	263502	76450.6	145300	281967	211054	156740	195087	212350	47299.6	75109.9	65985.7	111140	181509	73765	198778	71680.8	83373.1	143957	107290	177529	157986	NA	54343.9	49622	57386.6	44351.1	48271.3	130120	89013.9	116213	41373.5	249000	97526.8	108457	94789
C03738	gamma-L-Glutamyl-D-alanine	219.097	1.33817	positive	78186.9	68599.9	93356.1	94602.7	78409.7	256493	122523	134044	106078	191437	144894	117483	162803	115301	129135	152367	158135	148719	169333	158592	177596	175923	148591	160394	155019	127666	123566	131453	125259	119626	127926	33300.3	158124	277106	253447	287784	239107	259274	189213	216974	165732	212200	254932	267951	221849
C05283	(5-L-Glutamyl)-L-glutamine	276.118	1.26384	positive	53093.2	94618.5	87487.4	125460	226166	96977.4	169337	63772.4	151760	126199	125231	215668	224223	155947	162824	151959	173626	104270	147458	168258	203210	288641	274293	164875	190068	224571	191002	169942	136980	140251	158964	2034.75	153014	154224	224934	264396	228782	255951	205866	192047	90988	327338	267102	251766	307286
C00155	L-Homocysteine	136.043	0.70702	positive	8102.64	4738.41	2741.13	7979.32	7321.82	29453.1	33974.6	5915.62	102270	20768.1	6883.69	45683.3	3319.03	30816.3	106187	29963	57466.4	111606	34502.5	16339.4	27339.5	12767.4	124077	49695	12958.7	12106	19269.9	9459.4	9594.7	19483.2	6061.08	3565.41	51573.8	2936.98	56661.6	63098.1	97030.7	56978.3	39807.7	34522.8	55574.2	15422.5	33975.9	27555.9	116472
C01026	Dimethylglycine	104.071	1.21518	positive	1554617	1980207	1514670	2992283	1545510	1157610	2532200	1230884	2702786	1169762	1492542	2810419	1687076	1530786	2239016	2735623	4109964	1811570	1699833	1882981	1881710	1715515	1718061	2677801	1896403	1766510	1244276	1129573	1235862	1509602	808093	1084572	2065426	1469161	2234702	2468462	2517151	1792684	2275082	1652817	4400961	2009255	2706295	2392191	2469391
C00213	Sarcosine	88.0387	1.17729	negative	454993	312148	563267	567312	404571	705893	572769	630177	564621	1845597	460657	779775	1000590	506446	553983	654214	1123229	563397	502349	669230	752736	858317	535015	543661	1000070	760061	526522	488514	368878	672286	402352	20448.4	841319	740796	890799	735766	427481	796603	498833	325156	574192	647718	915759	903022	424217
C00077	Ornithine	133.097	1.08621	positive	794232	766067	1096614	926348	1086009	1047250	1025048	675369	1131914	819692	828154	1297397	1107792	772612	1149552	885663	958920	955239	927445	877046	938238	955724	826087	1058000	1075694	942398	905558	831188	932761	832097	786025	572543	1266878	1207184	1177578	1244283	896719	1179678	841778	800467	972208	1281879	1276460	1037755	949166
C00327	L-Citrulline	176.103	1.21417	positive	132169	203978	261634	170905	257850	274347	396092	134261	341689	120284	367242	515211	390110	224094	238940	286777	334244	281539	250246	274578	135060	396965	376985	187940	444380	275364	273561	102464	353527	420718	173609	115785	340116	331407	374251	299870	278884	257766	365608	365224	680629	466384	450130	170214	209976
C02352	1-4-beta-D-Xylan	131.034	1.20132	negative	145348	185316	209752	124985	99941.3	228954	111278	175134	158132	250034	149436	136310	192533	152134	171386	152095	161513	150658	119111	196950	185624	169514	137119	196442	166732	142623	136928	105299	95861.9	151112	111829	20309.8	195665	163641	94606.3	161488	139300	119933	163604	175102	98806.9	220970	104610	159759	148290
C03771	5-Guanidino-2-oxopentanoate	174.085	0.692784	positive	258231	668460	375874	600347	1186637	276484	780748	772454	877383	436632	737455	461317	556376	1063676	798042	791203	256794	524248	787991	822624	849991	685155	896008	768562	893496	786558	774125	782689	396174	153342	593275	10044.9	173148	723643	795304	754478	850878	770489	1071926	1165362	1128505	815918	866307	840085	935632
C00300	Creatine	132.077	1.20418	positive	8569891	3767713	11542900	17026150	13114680	11729910	13459270	21356170	22971110	14042860	14458670	11204110	8771908	24272700	8815421	25780020	13732510	7027814	10656400	16765580	11434350	7652510	2998953	18112450	16573530	6771578	18028580	7496016	16193650	26769710	19288520	148134	7644462	27966280	21697890	4281756	7064266	7251420	11158870	15870860	60634230	6400432	18008310	6501342	5389440
C00791	Creatinine	114.066	1.20368	positive	25083680	18332280	27437440	19389680	22472170	25594050	35040900	27569340	24234190	25951700	27343210	37095810	39163810	21068180	37103850	33970720	40095300	28526920	31121000	30092630	32202810	41025360	34857000	29522400	39961780	45218580	42159070	23652050	27809500	32710090	26374750	1224262	30353230	33062180	27718640	44764750	29390280	34823120	31765160	31435360	113640300	30246120	32718750	37835510	42550740
C02946	4-Acetamidobutanoate	144.065	1.14504	negative	62274.4	69654	112621	87911.8	63686	80928.2	98924.6	109329	108152	129122	130107	138490	124493	129544	126471	106166	158075	152882	121237	121421	107958	143120	87330.1	107022	135472	112993	117425	109450	108489	105622	91087	35106.7	96620.2	98025.2	136160	129774	118876	115353	112566	77541.8	81770.9	99995.5	139520	196066	156698
C00437	N-Acetylornithine	173.093	1.208	negative	93968.1	45580.4	65177	226199	95106.3	60321.6	78312.7	39909.7	62424	71464.3	58366	51970.1	62629.5	76351.1	38629.9	73040.9	59867.9	58354.3	74033.2	80965.1	72514.9	40872.8	55530.2	66822.6	68018.2	62521.4	76562.4	82900	77528.9	47781	70104.6	1761.28	46238.4	77676.6	58381.8	62702.2	68409.8	52795.6	67642.2	64212.4	61018.4	71064.2	44749.8	71988.1	46341.6
C01157	trans-4-Hydroxy-L-proline	130.049	1.18857	negative	140890	158180	158708	100216	77253.7	178382	139621	131449	119250	186161	163006	153859	178155	107078	132749	145170	137362	149565	140390	116900	98066.4	143202	94457.7	116918	124206	128409	118736	96275.1	121272	124610	125722	44481.1	98960.8	120925	126519	108118	118402	166817	112692	83383.6	193920	120406	214022	136006	112422
C04281	L-1-Pyrroline-3-hydroxy-5-carboxylate	128.034	1.15417	negative	475545	346147	501110	464734	313192	448536	351990	451128	465243	440104	387492	479854	481660	369022	447739	460617	476372	465313	459017	487658	452007	527488	365691	446656	425630	523354	408460	520808	489084	412041	371720	166302	490698	398641	504629	588258	470967	476834	416660	404908	410248	1064125	515243	556854	525498
C00245	Taurine	126.022	1.24398	positive	167555	186652	408906	398900	291951	188669	349577	308541	401176	225890	328539	377630	156228	400371	348366	290002	179303	294806	308064	222573	243517	253211	235266	228622	323083	214962	311305	242032	319130	214329	250686	3625.41	249993	240904	269530	329253	248444	285166	227887	227743	468743	314746	333113	221435	220495
C06336	3-Sulfocatechol	188.985	1.21199	negative	169359	106011	249086	20218.6	180336	180867	123032	112164	504704	148693	387372	240747	97452.8	127810	298441	22939	62453.4	456986	465345	578230	60481.6	217346	872667	66712.4	135115	138579	267740	131619	103456	67381.6	315890	NA	58783.9	259155	584223	359449	36223.7	143264	155725	104513	227353	47956.1	70567.5	222967	172156
C02989	L-Methionine S-oxide	166.053	1.40799	positive	599692	377152	732190	624839	377833	525373	741041	395235	342234	555345	287680	509724	661809	328459	367592	487705	545253	544576	390428	358746	642361	499890	403362	507019	310282	465604	429613	235964	239249	303312	221380	5450.94	404784	362311	714461	411516	407330	529145	273759	231320	216746	382440	548974	411868	233420
C05635	5-Hydroxyindoleacetate	192.062	1.15015	positive	627758	682327	929818	1174329	885625	983393	994090	1030091	868239	594601	879018	786268	670816	719604	760970	741032	631871	642213	676991	518626	523203	522525	613620	549231	540107	536793	511184	490659	635617	668066	603622	2615.53	642107	557076	483566	486784	505624	540040	546684	516308	537831	578964	529526	551814	561055
C02796	3-Methyleneoxindole	146.06	1.24882	positive	290171	384495	359181	327282	360581	273989	539330	681762	585346	620382	477274	629550	549197	677417	508478	529783	636974	654438	824388	810702	766134	693490	655092	825855	654962	614805	582603	685672	664520	694111	599424	64190.6	447722	732526	769273	729731	660389	787529	892870	703886	520267	463570	1087141	863360	775322
C00463	Indole	118.065	1.22978	positive	94112.8	110840	118832	120498	132260	111075	170134	217706	193326	212240	171820	217962	240848	229756	193857	219749	261338	262400	318916	287950	292898	278092	265686	261122	286527	261818	262976	253690	292955	291602	270730	12828	252044	350479	380981	294226	257008	297889	346481	298487	233452	234156	350808	338915	304336
C00637	Indole-3-acetaldehyde	160.076	1.22807	positive	52385.8	31535.1	153159	215810	46993.3	14093.8	44575.7	39519.2	113654	44218.2	44144.7	62194.3	40454.8	85347.9	54194.4	46824.3	46432.5	57618.9	66546.8	63555.2	35236.8	71424	48638.5	67127.2	39693.6	51721.2	67699.3	73943.8	31461.3	67777.9	40836.6	69585.8	46351.6	36405.6	66110.8	70207.8	63799.5	66121.3	51019.4	50744.2	51592.1	33680.6	62129.7	57028.8	83148.1
C00954	Indole-3-acetate	176.07	1.88746	positive	22199.7	15640.8	30085.1	14067.1	17840.3	29781.8	24739	31802.8	38537.6	65737.8	45170.7	44647.5	43149.4	31511.6	62280.8	82587	50835.8	35685.2	74939.2	53747.1	43392.9	25490	117772	51478.5	59585.6	92534.7	91260.6	38512.5	41244	69233.2	34397	4809.12	103240	47264.5	54301.7	51966.2	142542	99890.7	43781.9	41302.8	46911.9	124868	66197.7	63345.2	90148.8
C00328	kynurenine	209.091	1.22105	positive	92776.2	117801	127913	131877	142248	355034	199746	126374	122576	318114	206497	187454	212028	85660	141535	229025	212578	291898	223244	168644	182099	136632	143098	119573	287970	222585	181870	115798	228447	167949	160818	4774.83	123542	177450	134522	197317	112923	200258	205766	152175	347396	265247	179932	203110	112850
C10164	Picolinic acid	124.04	1.01587	positive	133163	189808	148584	95220.2	112391	184701	153895	183716	229638	224974	205240	270246	339655	264790	308090	324030	286040	415697	410560	281168	320100	323391	365168	330490	334380	372138	362355	344840	341847	412515	350764	92184.4	427811	435487	380349	430350	395789	480612	327643	320656	302934	461617	359310	380153	433293
C03453	g-Oxalo-crotonate	159.028	1.21359	positive	231206	111631	83090.6	152616	148765	315015	21624.4	333171	205526	235260	74154.3	155350	115382	126640	166566	194892	105062	160009	190450	333076	296065	328758	131506	315281	192846	176504	153338	135625	82620.4	133159	192033	8511.21	224707	272930	209816	108449	147454	168371	29421.4	112770	193548	7289.22	113798	98777.8	180752
C00788	L-Adrenaline	184.094	1.18902	positive	6207112	7771146	11860440	5260400	3579635	10241190	9606327	7595518	8854103	17292620	11590990	11796010	14615730	8519697	12549390	9727427	11656360	11533580	8698925	7154448	10033930	7512528	10259540	12552950	9064717	14287180	9635461	6810582	8611575	9132304	8407912	14892.6	10358990	9059213	8852887	9159936	6696124	8640018	7424048	5969622	7478874	12692900	7951920	6670904	7240884
C06124	Sphingosine 1-phosphate	380.255	3.77147	positive	174999	130600	107215	75826.8	43289.6	66304.6	35992.1	46843.1	45115.7	46647.8	32333.5	52051.4	44340	35832	45742.1	57363.5	40700.7	55896.9	64476.8	48859.6	50169.6	54255.5	42576.6	42397.1	56590	48044.7	41927.9	40448.8	36544.4	46716.9	35833.6	13406.6	43298.7	42958	44259.5	52812.5	43309.8	42541	33745.1	46422.7	20569.5	42504.5	43285.5	47072.2	48694.1
C01996	Acetylcholine	146.117	1.20862	positive	956541	1365462	1967796	1871678	1015128	1543681	2504599	1352616	2011068	1685219	2412735	2903601	2786560	1985743	2158160	2493977	2664490	1887477	2271100	1948332	2113841	3624006	3060343	1825636	3397434	4214168	2396378	2065399	2140615	2070038	2188534	20938	2644568	2124534	2157394	2917975	2647496	2432671	2843223	2209954	3388080	3752496	2323932	2166960	2262804
C00114	Choline	104.107	1.19183	positive	25064450	19386270	32518400	20534180	9199321	30325270	20685710	30239920	24536160	26029150	25086470	20807550	22413470	17432130	20648300	20361520	24935580	32629810	25255330	24255800	28422440	23348470	17786770	19540060	22958060	22195150	17710870	13348770	16905290	22806830	15650870	215211	24448800	19374100	17871940	25251100	29453050	22483880	16856170	15162290	18695060	25654180	32944740	26059770	17878440
C00318	L-Carnitine	162.112	1.19716	positive	22290010	38401440	55888370	43906590	31374500	50382200	81953670	41865150	80500000	69988410	68514940	73546990	60554750	48988200	55614100	52016860	60836290	49177680	38500410	38930280	53009860	43946660	60575600	71215100	68191000	80290970	52885640	42163110	60874160	47591440	50870250	33951.7	77727170	49123410	52317100	54058480	41690620	47572670	74573780	35621130	75232100	70710900	50247840	43586690	47851330
HMDB13127	acyl-C4-OH	248.147	1.74975	positive	3964253	251368	310173	1653802	2114252	226531	3832279	2463381	4490876	21544210	574957	1590009	3588789	697618	13384920	88677.3	2130751	276802	1725803	109493	4310104	929462	3872518	1258837	1552739	406770	1593017	986358	4389176	270048	1117151	110272	1399228	7091.93	7308042	287824	41085.1	2048069	8185074	2509911	849343	380168	14596260	1059914	4511774
HMDB02366	acyl-C5:1	244.154	1.74699	positive	51704.6	108391	53823	106874	49046.5	58441.2	39413.7	36794.5	67538	92225.8	46483.2	85472.9	46640.5	79589.5	46772.7	43883.5	33109.7	45924.8	51197.7	25985	48307.4	61774	54210.6	66671.1	54494.6	53590.2	55244.4	44955.7	39680.3	22896.8	33994.7	56478.7	114306	63438.9	44641.5	50018.5	25068.4	20391.2	52923.2	36431.5	90912.3	87533.3	73430.3	45772.3	50351.2
HMDB00756	hexanoyl-L-carnitine	260.185	1.80401	positive	361604	110056	292144	166215	106157	179295	100981	85887.3	142240	201426	176087	134497	58487.4	665995	183590	97351	177854	265322	283667	107343	91714.5	178571	266316	289526	241162	131099	478597	228860	113656	45488	327468	143141	208904	122369	402486	224256	141088	99333.2	234222	156022	236460	164052	173236	190708	134571
ac111	octenoyl-l-carnitine	286.201	1.84919	positive	513680	377796	213034	630026	368708	509142	1053283	272362	451094	1152967	556190	1030555	560409	533706	756862	327466	766248	228351	330295	455181	258473	514460	833774	577676	864552	500760	1451477	898150	758174	414764	400465	632475	520547	320837	448478	649268	655653	433977	860180	553679	692931	168559	600909	448468	560366
HMDB00651	O-Decanoyl-L-carnitine	316.248	2.01872	positive	164782	239569	374497	675910	185361	125425	132283	48193.8	378942	213001	195606	167376	73080.4	1022832	437730	145462	265895	170235	64246.6	225595	115227	155324	324674	392987	403650	141450	163609	215829	99382.1	62581.1	62982.6	228240	238969	85090.4	114409	471944	409556	67012.1	178232	89048.3	261365	347713	109568	259440	388115
CID57357170	O-Decenoyl-L-carnitine	314.232	1.95477	positive	178853	193682	166174	348843	143234	135453	186333	59682.6	237860	182741	137830	228639	94772.5	670455	284366	104870	193066	82713.6	86377	161141	66406.3	144147	240086	234803	243033	129666	325600	229477	83492.7	80795.6	77734.6	211522	146830	74412.1	139431	310275	293232	85951.9	232288	94192.5	302660	138897	99162.8	193799	290974
HMDB13326	O-dodecenoyl-carnitine	342.264	2.12805	positive	8085.31	15364.5	7502.19	17594.2	12933.4	9344.68	7034.65	4162.17	13494.1	6869.5	15270.5	11005.2	4724.61	39955.7	21170.8	9604.98	11477.6	8779.35	4134.47	6121.77	5233.35	7623.86	13450.8	19166.6	16182.8	4659.02	6866.19	6847.67	5870.77	5538.9	2699	11166.1	16458	3296.44	7359.44	21818	27018.7	4782.23	9730.08	10920.7	41201.2	18311.2	6582.06	12277.1	23997.2
HMDB00688	acyl-C5	246.17	0.725379	positive	94781.3	198082	325086	95195.7	66725.7	102475	123872	86201	131956	96439.2	165795	324604	82909.2	208105	59208	84048.8	71179.8	151610	104846	41673.9	86679.8	125069	154908	99925.4	74182.2	142099	121369	105519	86382.5	45723.8	54182.3	106867	111504	188296	111642	287162	58636.5	5825.42	100199	104401	55225.7	147968	306818	140924	55020.6
C01585	Hexanoic acid (caproate)	117.091	1.25735	positive	48674.1	40504.7	52761.6	26597	36602.1	23399	42174	29461.4	28407.8	28876	21722.5	30026.8	25090	22004.6	36187.2	35133.5	29403.8	53850.4	24445.1	28887.1	19121	22335.6	36874.8	60430.3	32896.7	24132.5	27485.7	17216.7	38689.9	21071.9	18972.5	16389.2	22715.5	6253.24	28052.2	23549.2	16804.4	15762.4	25388.4	28735.3	19412.5	20008.3	18761	31341.8	31519
C06423	Octanoic acid (caprylate)	143.106	1.95156	negative	45961.5	58051.2	28875.8	110081	74785.8	80037.7	150326	46927.7	208226	202923	206517	463157	346843	315281	90272.4	281862	116891	1530386	271311	312557	671198	347100	348698	374263	428370	307318	362558	414971	314738	381547	488912	155213	582536	423278	522683	140301	464278	95157.2	348345	375029	713272	556163	511058	867545	431409
C00780	Serotonin	177.102	1.59658	positive	1874.72	5204.18	2838.83	6601.99	3118.34	4137.75	2300.62	1934.79	2190.43	1586.7	3230.8	2900.7	2944.64	1759.44	1606.8	1489.47	1637.99	1653.22	1914.39	2312.74	2034.81	1866.82	1778.41	1815519	9860.62	5034.99	3843.56	2307.25	2535.93	2976.2	6633.71	1614.45	5140.73	2367.14	4168.12	3412.98	10836.3	1859.21	2175.64	47878.4	3291.04	2160.17	1725.83	1939.4	2068.06
C00108	Anthranilate	138.054	1.20865	positive	533798	1268204	166406	490503	987636	343931	659782	308204	1422270	427198	299716	567989	766608	2418622	361305	345130	252964	3214891	597930	7461270	571732	294974	230593	637485	382682	447412	254272	161558	888253	383920	874753	62435.9	439099	285731	604194	322409	983898	127630	184416	222564	494033	286158	433517	1676256	361217
C03722	Quinolinic acid	166.013	1.17726	negative	73565.8	30095.5	75678.7	40665.8	21963.7	114571	92462	73027.1	104546	236023	106792	138086	132778	15774.9	104423	18774.2	30537.7	30679.2	22758.8	26502	30561	31686	28860.6	33348.4	37625.2	23305.5	28227.6	20819.5	25901.7	28276.7	21019.8	24748	28755.5	28642	28664.4	29896.9	19560.2	30255.9	24250.7	24438.3	17529.2	30679.4	30100.2	24688.1	24172.1
[truncated: 24 more columns]

## Sheet: Supplementary Data 4
Supplementary Data 4: Plasma Metabolomics (relative quantification)
Differential abundance analysis of 91 plasma metabolites in both cohorts																				Differential abundance analysis of 91 plasma metabolites in Cohort 1																				Differential abundance analysis of 91 plasma metabolites in Cohort 2
Data: Cohort 1 and Cohort 2 combined analysis																				Data: Cohort 1																				Data: Cohort 2
Analysis: Limma linear model fit (unmodified t-test)																				Analysis: Limma linear model fit (unmodified t-test)																				Analysis: Limma linear model fit (unmodified t-test)
																						No covariates									Age and sex covariates											No covariates
		Batch covariate									Batch, age, and sex covariates									Compound ID	Compound Name	Log2 Fold Change	Lower CI	Upper CI	Average Intensity	t	DF	p-value	Adjusted p-value		Log2 Fold Change	Lower CI	Upper CI	Average Intensity	t	DF	p-value	Adjusted p-value		Compound ID	Compound Name	Log2 Fold Change	Lower CI	Upper CI	Average Intensity	t	DF	p-value	Adjusted p-value
Compound ID	Compound Name	Log2 Fold Change	Lower CI	Upper CI	Average Intensity	t	DF	p-value	Adjusted p-value		Log2 Fold Change	Lower CI	Upper CI	Average Intensity	t	DF	p-value	Adjusted p-value		HMDB02366	acyl-C5:1	0.690894	0.47322	0.908568	17.5116	6.27049	96	1.22471e-08	6.3924e-07		0.684005	0.423688	0.944321	17.5116	5.18888	94	1.29744e-06	0.000118067		C00262	Hypoxanthine	0.529385	0.302113	0.756656	16.511	4.64575	65	1.58631e-05	0.000721773
C03722	Quinolinic acid	0.879355	0.64025	1.11846	15.0028	7.22008	161	1.59853e-10	1.45466e-08		0.797864	0.534497	1.06123	15.0028	5.9471	159	5.12406e-08	4.6629e-06		C06423	Octanoic acid (caprylate)	0.244134	0.122862	0.365406	15.0149	4.05357	96	0.000106955	0.00121661		0.33559	0.19565	0.47553	15.0149	4.83094	94	5.54816e-06	0.000252441		C02630	2-Hydroxyglutarate/Citramalate	0.466711	0.270016	0.663407	15.221	4.77052	65	1.15181e-05	0.000721773
HMDB02366	acyl-C5:1	0.447893	0.271238	0.624548	16.7342	4.99204	162	2.90342e-06	6.60529e-05		0.46191	0.270322	0.653497	16.7342	4.74751	160	7.72552e-06	0.000234341		C02796	3-Methyleneoxindole	-0.211772	-0.352893	-0.0706511	19.8627	-2.99966	96	0.00349541	0.0159041		-0.362079	-0.521473	-0.202684	19.8627	-4.54642	94	1.6941e-05	0.000513878		C01157	trans-4-Hydroxy-L-proline	0.352663	0.191956	0.51337	16.8955	4.48452	65	4.21049e-05	0.00127718
C00065	L-serine	-0.225607	-0.33566	-0.115555	19.4292	-4.07837	162	9.77745e-05	0.0010855		-0.288393	-0.406828	-0.169958	19.4292	-4.84743	160	5.19485e-06	0.000234341		C00437	N-Acetylornithine	0.754947	0.471407	1.03849	19.7002	5.24208	96	1.04094e-06	3.15751e-05		0.752478	0.413014	1.09194	19.7002	4.36316	94	3.40892e-05	0.00077553		C00328	kynurenine	0.444725	0.225907	0.663542	17.3274	4.06118	65	0.00013102	0.00298071
C05422	Dehydroascorbate	0.517576	0.329906	0.705246	17.8195	5.42608	162	4.82028e-07	1.46215e-05		0.449531	0.247479	0.651583	17.8195	4.37805	160	3.2226e-05	0.000713599		C03722	Quinolinic acid	0.962105	0.658699	1.26551	15.0456	6.23973	95	1.40492e-08	6.3924e-07		0.763594	0.410222	1.11697	15.0456	4.25202	93	5.16808e-05	0.000783826		C05422	Dehydroascorbate	0.819276	0.406676	1.23188	16.447	3.89641	65	0.000180301	0.00328147
C00121	D-Ribose	0.365913	0.186873	0.544953	17.7585	4.0233	162	0.000119286	0.0010855		0.4318	0.235314	0.628286	17.7585	4.32597	160	3.92087e-05	0.000713599		C00065	L-serine	-0.196391	-0.341168	-0.0516141	19.9842	-2.70878	96	0.00808339	0.0306495		-0.341612	-0.501131	-0.182092	19.9842	-4.28592	94	4.55512e-05	0.000783826		C03722	Quinolinic acid	0.753244	0.364813	1.14168	14.9408	3.80868	65	0.000246622	0.00374043
C00328	kynurenine	0.379605	0.245258	0.513951	19.0332	5.58993	162	2.40452e-07	1.09406e-05		0.314921	0.168857	0.460985	19.0332	4.2661	160	4.90448e-05	0.000743846		C04281	L-1-Pyrroline-3-hydroxy-5-carboxylate	-0.219427	-0.322364	-0.116491	21.6713	-4.33998	96	3.71984e-05	0.000564175		-0.244972	-0.365989	-0.123955	21.6713	-4.11775	94	8.47269e-05	0.000963768		C05635	5-Hydroxyindoleacetate	0.248615	0.0939724	0.403257	19.2098	3.29859	65	0.00203803	0.0206067
C05283	(5-L-Glutamyl)-L-glutamine	-0.224727	-0.36553	-0.0839252	18.1326	-3.15478	161	0.00218414	0.00993785		-0.309257	-0.460193	-0.158321	18.1326	-4.05187	159	0.000107613	0.00139897		C02989	L-Methionine S-oxide	-0.1458	-0.297955	0.00635448	21.4817	-1.90998	96	0.0593209	0.134753		-0.340375	-0.504887	-0.175863	21.4817	-4.13543	94	7.943e-05	0.000963768		C00079	L-phenylalanine	0.585777	0.261206	0.910348	23.4592	3.5568	65	0.000596627	0.00775615
C00392	Mannitol	0.844872	0.434589	1.25515	15.0187	4.03316	162	0.000115127	0.0010855		0.905932	0.451146	1.36072	15.0187	3.90118	160	0.000184334	0.0020968		C00121	D-Ribose	0.482411	0.221784	0.743038	18.3989	3.64747	96	0.000443341	0.00366764		0.595779	0.286451	0.905107	18.3989	3.79471	94	0.000267597	0.0027057		C00065	L-serine	-0.270596	-0.444694	-0.0964988	18.6174	-3.15313	65	0.00280125	0.0254913
C02630	2-Hydroxyglutarate/Citramalate	0.213958	0.113652	0.314264	17.8146	4.25849	162	5.04522e-05	0.000912874		0.199519	0.0883686	0.31067	17.8146	3.58204	160	0.000552588	0.00487626		HMDB13127	acyl-C4-OH	-2.26426	-3.24163	-1.28688	18.206	-4.54064	96	1.73233e-05	0.000315284		-2.20355	-3.37136	-1.03574	18.206	-3.69843	94	0.000372793	0.002973		C00788	L-Adrenaline	0.402585	0.16024	0.644931	22.9433	3.3038	65	0.00147205	0.0167445
C00637	Indole-3-acetaldehyde	-0.361293	-0.584659	-0.137927	15.8497	-3.17699	162	0.0020393	0.00976718		-0.44451	-0.689559	-0.199461	15.8497	-3.56273	160	0.000589438	0.00487626		C00499	Allantoate	-0.371047	-0.548949	-0.193144	19.7814	-4.13778	96	7.87505e-05	0.00102376		-0.395875	-0.608933	-0.182817	19.7814	-3.68367	94	0.000392043	0.002973		C05283	(5-L-Glutamyl)-L-glutamine	-0.312753	-0.580904	-0.0446022	17.4751	-2.31083	65	0.0229281	0.115914
C00082	L-tyrosine	-0.195615	-0.349279	-0.0419514	23.3284	-2.51172	162	0.0137975	0.0392366		-0.302777	-0.468731	-0.136823	23.3284	-3.60061	160	0.000519237	0.00487626		C06124	Sphingosine 1-phosphate	-0.536404	-0.878664	-0.194143	18.0375	-3.08082	96	0.00273846	0.0146588		-0.748621	-1.14346	-0.35378	18.0375	-3.72748	94	0.000337493	0.002973		C00155	L-Homocysteine	-0.869798	-1.4943	-0.245296	14.5729	-2.72238	65	0.00703703	0.0533642
C02796	3-Methyleneoxindole	-0.175175	-0.297472	-0.0528777	19.5761	-2.8404	162	0.00557127	0.0211244		-0.236491	-0.370302	-0.10268	19.5761	-3.50476	160	0.000714456	0.00541796		C00250	Pyridoxal	0.687049	0.343567	1.03053	17.299	3.93494	86	0.000163572	0.0016539		0.739255	0.33465	1.14386	17.299	3.59399	84	0.000530901	0.00371631		C00042	Succinate	0.327112	0.0890435	0.565181	17.2566	2.73471	65	0.00779957	0.054597
C00042	Succinate	0.252774	0.128408	0.377141	17.6241	4.02861	162	0.000117032	0.0010855		0.238397	0.100644	0.37615	17.6241	3.42923	160	0.000915179	0.00640625		C06336	3-Sulfocatechol	1.0594	0.419306	1.69949	15.5033	3.24568	96	0.00164607	0.0106932		1.31928	0.557598	2.08097	15.5033	3.39669	94	0.00101712	0.00641635		C00491	L-cystine	0.19948	-0.0687278	0.467688	17.8286	1.47357	65	0.1424	0.34101
C00463	Indole	-0.180122	-0.312148	-0.0480961	19.4081	-2.70012	162	0.00828037	0.0259832		-0.240761	-0.385565	-0.0959568	19.4081	-3.29052	160	0.00142896	0.00928823		CID57357170	O-Decenoyl-L-carnitine	0.531904	0.178221	0.885586	21.0721	2.95569	96	0.00398234	0.0172568		0.710136	0.297766	1.12251	21.0721	3.3846	94	0.00105764	0.00641635		C00114	Choline	0.293883	0.0621056	0.525661	24.2465	2.5266	65	0.0137203	0.0788693
C05635	5-Hydroxyindoleacetate	0.288465	0.152966	0.423963	18.0336	4.21089	162	6.01895e-05	0.000912874		0.236968	0.0881431	0.385793	18.0336	3.1492	160	0.00222197	0.0118941		C00647	Pyridoxamine phosphate	-0.110536	-0.244433	0.0233619	21.0385	-1.65392	96	0.101628	0.188739		-0.251	-0.401432	-0.100568	21.0385	-3.34838	94	0.00118831	0.00675854		C00082	L-tyrosine	-0.281051	-0.507663	-0.0544394	22.1753	-2.47396	65	0.0158263	0.0847174
C00437	N-Acetylornithine	0.380518	0.182516	0.578519	18.1966	3.77884	162	0.000282731	0.00211428		0.352502	0.133748	0.571256	18.1966	3.16817	160	0.00209573	0.0118941		C00392	Mannitol	0.975455	0.376322	1.57459	14.3183	3.19325	96	0.00193903	0.0110282		1.19279	0.47938	1.9062	14.3183	3.27924	94	0.00148089	0.0079271		C00318	L-Carnitine	0.255922	0.053756	0.458088	25.6195	2.54077	65	0.0138671	0.0788693
C06124	Sphingosine 1-phosphate	-0.309346	-0.546801	-0.0718904	17.0646	-2.5576	162	0.0122126	0.0358498		-0.417254	-0.675656	-0.158852	17.0646	-3.17017	160	0.00208283	0.0118941		C00637	Indole-3-acetaldehyde	-0.377487	-0.696001	-0.0589727	15.9585	-2.33094	96	0.0219908	0.0650357		-0.592649	-0.963993	-0.221304	15.9585	-3.139	94	0.00229281	0.0115915		C00245	Taurine	0.155273	-0.0223496	0.332897	17.9951	1.77051	65	0.0856123	0.251313
C00499	Allantoate	-0.258841	-0.390064	-0.127618	19.1928	-3.90447	162	0.000182207	0.00150734		-0.226083	-0.36959	-0.0825769	19.1928	-3.11853	160	0.0024413	0.0123421		C05283	(5-L-Glutamyl)-L-glutamine	-0.166967	-0.31996	-0.0139746	18.5868	-2.17565	95	0.0322018	0.0837246		-0.275294	-0.452853	-0.0977351	18.5868	-3.09065	93	0.00265793	0.0127301		HMDB00756	hexanoyl-L-carnitine	-0.487898	-0.833696	-0.1421	17.4821	-2.77688	65	0.00636511	0.0526568
C02946	4-Acetamidobutanoate	0.358139	0.104904	0.611374	18.0123	2.77531	162	0.00670723	0.0226059		0.422867	0.146932	0.698801	18.0123	3.00732	160	0.0034165	0.0163632		C02946	4-Acetamidobutanoate	0.53683	0.134966	0.938695	18.9099	2.62354	96	0.0102211	0.0346834		0.726542	0.259173	1.19391	18.9099	3.05318	94	0.00297725	0.0129959		C00392	Mannitol	0.643792	0.146384	1.1412	16.0432	2.53428	65	0.0119571	0.077721
HMDB13127	acyl-C4-OH	-1.41733	-2.15505	-0.679604	19.0283	-3.75973	162	0.00030204	0.00211428		-1.21519	-2.03042	-0.399956	19.0283	-2.91689	160	0.00446314	0.0203073		C00078	L-tryptophan	-0.130432	-0.278886	0.0180229	24.9352	-1.75279	96	0.0830439	0.16288		-0.261375	-0.432362	-0.0903887	24.9352	-3.05076	94	0.00299905	0.0129959		C01419	Cys-Gly	-0.545608	-1.07353	-0.0176826	14.8404	-2.02254	65	0.0430014	0.161653
C00147	Adenine	-0.0669323	-0.119336	-0.0145285	19.2701	-2.70386	162	0.00819481	0.0259832		-0.0764215	-0.133987	-0.0188559	19.2701	-2.80964	160	0.00608401	0.026364		C00082	L-tyrosine	-0.140132	-0.348676	0.0684112	24.1168	-1.32851	96	0.187368	0.288991		-0.354942	-0.59139	-0.118494	24.1168	-2.96941	94	0.00382405	0.0158177		C00047	L-lysine	0.138887	-0.0273652	0.305139	21.0756	1.70165	65	0.100115	0.269277
C04281	L-1-Pyrroline-3-hydroxy-5-carboxylate	-0.125552	-0.211662	-0.0394413	20.5007	-2.93268	162	0.00426137	0.0172249		-0.127882	-0.220478	-0.0352849	20.5007	-2.78099	160	0.00660014	0.0273006		C00463	Indole	-0.143915	-0.308901	0.0210715	20.4376	-1.73411	96	0.0863218	0.163652		-0.279455	-0.47013	-0.0887792	20.4376	-2.91427	94	0.00449744	0.0177942		C00135	L-histidine	-0.123332	-0.255124	0.0084591	19.9535	-1.96059	65	0.0661589	0.207602
C00250	Pyridoxal	0.431079	0.166818	0.695341	15.2057	3.20142	152	0.00189037	0.00955687		0.412883	0.119701	0.706064	15.2057	2.76352	150	0.00693424	0.0274355		C00245	Taurine	-0.135016	-0.287552	0.0175193	19.1179	-1.76414	96	0.0811022	0.16288		-0.251839	-0.429159	-0.0745193	19.1179	-2.83074	94	0.0057278	0.0217179		C00637	Indole-3-acetaldehyde	-0.336357	-0.630742	-0.0419728	15.6906	-2.2573	65	0.0257488	0.123323
C06336	3-Sulfocatechol	0.588487	0.108026	1.06895	16.0712	2.39815	161	0.0185431	0.0468729		0.732904	0.203459	1.26235	16.0712	2.71018	159	0.00805193	0.0305302		C10164	Picolinic acid	0.151296	0.0366882	0.265904	19.1493	2.66717	96	0.00907009	0.0330151		0.186062	0.0517221	0.320401	19.1493	2.7969	94	0.00630881	0.0229641		C00463	Indole	-0.235876	-0.458439	-0.013314	17.9024	-2.11594	65	0.0381105	0.161653
C00491	L-cystine	0.081075	-0.115783	0.277933	18.3322	0.809866	162	0.420153	0.554115		0.276036	0.073134	0.478937	18.3322	2.67696	160	0.00882866	0.0321363		C00147	Adenine	-0.0699358	-0.133015	-0.00685678	20.3004	-2.42407	96	0.0173475	0.0563793		-0.0946586	-0.169201	-0.0201163	20.3004	-2.76536	94	0.00689828	0.024144		CID57357170	O-Decenoyl-L-carnitine	-0.360933	-0.704122	-0.0177432	17.3004	-2.07018	65	0.0395649	0.161653
C00049	L-Aspartate	-0.18276	-0.366724	0.0012048	17.6548	-1.95504	162	0.0536814	0.113605		-0.266548	-0.467358	-0.0657374	17.6548	-2.61219	160	0.0105414	0.0368948		C00114	Choline	-0.115685	-0.346206	0.114836	15.9648	-0.990527	96	0.324572	0.434354		-0.355622	-0.616315	-0.0949286	15.9648	-2.6938	94	0.00842692	0.0284018		C00437	N-Acetylornithine	-0.196054	-0.382945	-0.00916307	15.9974	-2.11646	65	0.0400538	0.161653
C00155	L-Homocysteine	-0.502532	-0.803775	-0.201288	17.2918	-3.2706	162	0.00152188	0.00814651		-0.440218	-0.773457	-0.106978	17.2918	-2.58975	160	0.0112016	0.0377535		C00077	Ornithine	-0.35396	-0.55143	-0.156491	21.2701	-3.54763	96	0.000619838	0.00433887		-0.320125	-0.556547	-0.083702	21.2701	-2.67842	94	0.00879308	0.0285775		C00121	D-Ribose	0.186522	-0.0302874	0.403332	16.8218	1.7199	65	0.090587	0.257607
C03738	gamma-L-Glutamyl-D-alanine	-0.190865	-0.35292	-0.0288108	18.1835	-2.32182	162	0.0225	0.0553379		-0.231298	-0.41034	-0.0522556	18.1835	-2.54632	160	0.0125863	0.0409056		HMDB00756	hexanoyl-L-carnitine	0.505967	0.227667	0.784267	19.6108	3.58008	96	0.000556242	0.00421817		0.447686	0.115042	0.780329	19.6108	2.64959	94	0.00951895	0.0298698		C03738	gamma-L-Glutamyl-D-alanine	-0.236025	-0.47147	-0.000578958	17.3802	-1.99615	65	0.0494549	0.173092
C00077	Ornithine	-0.218875	-0.34935	-0.0884001	20.715	-3.32099	162	0.00129707	0.00737708		-0.180362	-0.324015	-0.0367083	20.715	-2.48525	160	0.0147939	0.0464223		C00049	L-Aspartate	-0.158139	-0.388649	0.072371	16.1962	-1.3541	96	0.179095	0.280993		-0.34707	-0.614253	-0.0798865	16.1962	-2.56418	94	0.0119991	0.0363973		C00300	Creatine	0.276559	-0.166787	0.719904	23.6514	1.22294	65	0.217497	0.430266
C00073	L-methionine	-0.148564	-0.30249	0.00536095	22.6807	-1.90429	162	0.0600672	0.12423		-0.206104	-0.375553	-0.0366556	22.6807	-2.39956	160	0.0184759	0.0560436		HMDB13326	O-dodecenoyl-carnitine	0.421682	0.0466977	0.796667	18.3355	2.20932	96	0.0296903	0.0794652		0.560208	0.113641	1.00677	18.3355	2.46443	94	0.0156226	0.0458598		C00149	Malate	0.299572	0.0127372	0.586407	15.9418	2.06488	65	0.0409121	0.161653
C00079	L-phenylalanine	0.209362	0.0533817	0.365343	24.6343	2.64763	162	0.00957017	0.0290295		0.202256	0.0292458	0.375267	24.6343	2.30548	160	0.0234382	0.0688025		C00073	L-methionine	-0.152057	-0.366525	0.0624124	23.7816	-1.40103	96	0.164644	0.264523		-0.29966	-0.548878	-0.0504412	23.7816	-2.37617	94	0.0196133	0.0557753		HMDB00651	O-Decanoyl-L-carnitine	-0.453071	-0.894492	-0.0116502	17.5566	-2.01231	65	0.0444103	0.161653
C00327	L-Citrulline	0.185014	0.0372744	0.332753	19.6118	2.47261	162	0.0152921	0.0420638		0.188053	0.0252831	0.350823	19.6118	2.28087	160	0.0249165	0.0703612		C00791	Creatinine	-0.293245	-0.514221	-0.0722696	25.6485	-2.62105	96	0.0102907	0.0346834		0.208934	0.0303209	0.387548	25.6485	2.33089	94	0.0219939	0.0606497		C00122	Fumarate	0.207828	-0.00575224	0.421409	14.9942	1.94689	65	0.056315	0.185175
HMDB00688	acyl-C5	0.284181	0.0563051	0.512056	19.4643	2.44907	162	0.01626	0.0422761		0.281661	0.038085	0.525236	19.4643	2.27126	160	0.0255156	0.0703612		C00123	L-leucine	-0.13602	-0.313532	0.0414924	27.9011	-1.52026	96	0.13195	0.230913		-0.238098	-0.445661	-0.0305359	27.9011	-2.27566	94	0.0252399	0.0675538		C03771	5-Guanidino-2-oxopentanoate	-0.332443	-0.701125	0.0362384	19.3948	-1.77254	65	0.0764049	0.231762
C01419	Cys-Gly	-0.271868	-0.52156	-0.0221762	17.7446	-2.13686	162	0.0353224	0.0803584		-0.296437	-0.565092	-0.0277827	17.7446	-2.16569	160	0.0329789	0.088267		ac111	octenoyl-l-carnitine	0.4452	0.022569	0.867832	21.9745	2.06834	96	0.0414772	0.09678		0.559103	0.0590642	1.05914	21.9745	2.19536	94	0.0307099	0.0798457		C00158	Citrate	0.248013	-0.007566	0.503591	20.3217	1.92589	65	0.0569768	0.185175
C00135	L-histidine	-0.0733053	-0.177687	0.0310764	20.9708	-1.39983	162	0.165001	0.300301		-0.12024	-0.234395	-0.00608444	20.9708	-2.09967	160	0.0385567	0.100247		C00183	L-valine	-0.0776491	-0.211534	0.056236	27.8938	-1.16196	96	0.248325	0.353088		-0.162445	-0.317017	-0.00787244	27.8938	-2.10626	94	0.0379654	0.0959682		C00327	L-Citrulline	0.16538	-0.109698	0.440458	18.1572	1.19017	65	0.234429	0.446204
C00300	Creatine	0.346343	0.103339	0.589348	25.2951	2.79764	162	0.00629549	0.0220342		0.260665	0.00645298	0.514877	25.2951	2.01333	160	0.0470669	0.115759		C05422	Dehydroascorbate	0.32165	0.182097	0.461204	18.7577	4.60935	96	1.32763e-05	0.000302036		0.158158	0.00477009	0.311545	18.7577	2.06726	94	0.0415816	0.102268		C00026	2-Oxoglutarate	0.233363	-0.0463949	0.513121	15.1968	1.65045	65	0.100609	0.269277
C00366	Urate	0.0617437	-0.0679498	0.191437	23.69	0.942618	162	0.3484	0.507431		0.138765	0.00227417	0.275256	23.69	2.01502	160	0.0468864	0.115759		C01879	5-Oxoproline	-0.08407	-0.163203	-0.00493684	23.8826	-2.22538	96	0.0285545	0.0787413		-0.0922263	-0.186694	0.0022409	23.8826	-2.03747	94	0.0445393	0.10666		C00036	Oxaloacetate	0.269435	-0.0774389	0.61631	16.5082	1.52864	65	0.125792	0.327058
C00158	Citrate	0.238793	0.0968906	0.380695	22.0419	3.32523	162	0.00127964	0.00737708		0.15129	-0.00288386	0.305464	22.0419	1.93935	160	0.0555908	0.132624		C00042	Succinate	0.204499	0.0686305	0.340367	17.8754	3.01349	96	0.00335405	0.0159041		0.161502	-0.000408451	0.323412	17.8754	1.99504	94	0.0490634	0.114481		C10164	Picolinic acid	-0.197175	-0.468696	0.074345	18.3165	-1.43819	65	0.151915	0.354468
C00078	L-tryptophan	-0.0928374	-0.22081	0.035135	24.1078	-1.43685	162	0.154228	0.286423		-0.137442	-0.278515	0.00363108	24.1078	-1.92934	160	0.0568388	0.132624		C03453	g-Oxalo-crotonate	-0.116765	-0.483934	0.250405	21.5261	-0.624863	96	0.533642	0.622583		-0.424685	-0.849193	-0.000176941	21.5261	-1.96588	94	0.0523945	0.119197		C00049	L-Aspartate	-0.220672	-0.528052	0.0867074	19.7883	-1.4167	65	0.156567	0.356189
C00647	Pyridoxamine phosphate	-0.0847795	-0.200901	0.0313419	20.5848	-1.44996	162	0.150545	0.285408		-0.121309	-0.249422	0.00680346	20.5848	-1.88012	160	0.0633258	0.144066		C00108	Anthranilate	-0.104176	-0.6979	0.489549	19.4681	-0.344148	95	0.731538	0.792499		0.640931	-0.027241	1.3091	19.4681	1.88175	93	0.0631018	0.140055		C00213	Sarcosine	0.16019	-0.0944823	0.414862	19.1195	1.24852	65	0.213726	0.430266
C01879	5-Oxoproline	-0.0571651	-0.129988	0.0156579	22.9993	-1.59721	162	0.113724	0.220188		-0.0724826	-0.151751	0.00678525	22.9993	-1.86166	160	0.0659148	0.146299		C00328	kynurenine	0.337315	0.165175	0.509455	20.1993	3.8909	96	0.000191142	0.00173939		0.175537	-0.0176294	0.368704	20.1993	1.80628	94	0.0742176	0.156779		C00147	Adenine	-0.0623072	-0.161711	0.0370965	17.763	-1.39834	65	0.21531	0.430266
C01157	trans-4-Hydroxy-L-proline	0.281558	0.119995	0.443122	19.0554	3.43564	162	0.000896288	0.00582587		0.158409	-0.0146676	0.331485	19.0554	1.80497	160	0.0744232	0.16125		C03738	gamma-L-Glutamyl-D-alanine	-0.161539	-0.383569	0.0604917	18.7327	-1.43688	96	0.154221	0.256225		-0.241379	-0.505259	0.0225022	18.7327	-1.80599	94	0.0742631	0.156779		C00366	Urate	0.133176	-0.111217	0.377568	21.145	1.08337	65	0.280718	0.473061
C00788	L-Adrenaline	0.23658	0.070776	0.402384	23.1625	2.81187	162	0.00604549	0.0220056		0.16106	-0.0197372	0.341857	23.1625	1.75561	160	0.0825575	0.174715		C00064	L-glutamine	-0.0431827	-0.146728	0.0603625	23.6528	-0.84868	96	0.398311	0.517804		-0.105614	-0.226317	0.0150878	23.6528	-1.78027	94	0.078406	0.156779		C00123	L-leucine	0.130005	-0.113444	0.373453	25.3846	1.06184	65	0.290381	0.478991
C00385	Xanthine	-0.0167926	-0.169479	0.135894	17.2177	-0.217023	162	0.828682	0.888987		-0.134175	-0.297716	0.029367	17.2177	-1.61957	160	0.108824	0.225069		C00262	Hypoxanthine	-0.151598	-0.543871	0.240674	22.3698	-0.759082	96	0.449787	0.560693		-0.413629	-0.872726	0.0454685	22.3698	-1.76969	94	0.0801661	0.156779		C00073	L-methionine	-0.143187	-0.359795	0.0734214	21.0704	-1.3216	65	0.191573	0.415074
C01585	Hexanoic acid (caproate)	0.252277	-0.121074	0.625627	14.1678	1.32375	162	0.188939	0.330643		0.322668	-0.0870441	0.732381	14.1678	1.54278	160	0.126394	0.255444		C00079	L-phenylalanine	-0.0350835	-0.160552	0.0903848	25.4377	-0.562	96	0.575513	0.654646		-0.12756	-0.27286	0.0177396	25.4377	-1.76489	94	0.0809738	0.156779		C00385	Xanthine	-0.108897	-0.298173	0.0803784	15.9141	-1.15972	65	0.254974	0.446204
C00954	Indole-3-acetate	-0.0628054	-0.283729	0.158118	18.1779	-0.558427	162	0.577939	0.701482		-0.183728	-0.419408	0.051952	18.1779	-1.53161	160	0.129126	0.255444		C00366	Urate	0.0153554	-0.129215	0.159926	25.4299	0.212108	96	0.832502	0.880137		0.145527	-0.0180654	0.309118	25.4299	1.77845	94	0.0787067	0.156779		C00062	L-arginine	-0.191629	-0.444692	0.0614338	20.2477	-1.50341	65	0.135415	0.334315
CID57357170	O-Decenoyl-L-carnitine	0.180375	-0.0800072	0.440757	19.5406	1.35917	162	0.177489	0.316696		0.218375	-0.0639708	0.500722	19.5406	1.51754	160	0.132634	0.256802		C01585	Hexanoic acid (caproate)	0.366151	-0.231602	0.963904	13.752	1.2014	96	0.232746	0.336189		0.599235	-0.100895	1.29937	13.752	1.67875	94	0.0966703	0.183271		C00041	L-Alanine	-0.133309	-0.309591	0.042973	22.9205	-1.53256	65	0.13593	0.334315
HMDB13326	O-dodecenoyl-carnitine	0.154284	-0.135986	0.444553	16.3152	1.04226	162	0.300085	0.470822		0.242112	-0.0761343	0.560359	16.3152	1.49173	160	0.139266	0.264025		C00385	Xanthine	0.0430208	-0.179476	0.265517	18.109	0.381852	96	0.703471	0.771276		-0.195869	-0.445772	0.0540337	18.109	-1.54883	94	0.124931	0.232015		HMDB00688	acyl-C5	0.133434	-0.316585	0.583453	16.5953	0.581189	65	0.556044	0.699862
C00318	L-Carnitine	0.11616	-0.291491	0.52381	18.1819	0.558126	155	0.578144	0.701482		0.330676	-0.113867	0.77522	18.1819	1.45694	153	0.148612	0.275994		C03771	5-Guanidino-2-oxopentanoate	0.425248	-0.0248512	0.875347	16.5472	1.85511	89	0.0668545	0.141483		0.41533	-0.1228	0.953461	16.5472	1.51534	87	0.133191	0.237655		C00106	Uracil	0.112644	-0.0674352	0.292723	18.5143	1.26553	65	0.216242	0.430266
C02989	L-Methionine S-oxide	-0.0347616	-0.186196	0.116673	20.2248	-0.453028	162	0.651619	0.732065		-0.118048	-0.28332	0.0472247	20.2248	-1.40971	160	0.162071	0.294969		C00148	L-proline	-0.0807653	-0.295108	0.133578	27.598	-0.744606	96	0.45845	0.56377		-0.193835	-0.445948	0.0582772	27.598	-1.51909	94	0.132246	0.237655		C02354	2',3'-Cyclic CMP	0.132969	-0.0973242	0.363261	18.0219	1.15088	65	0.253299	0.446204
C00106	Uracil	0.137474	0.014379	0.26057	17.9836	2.21425	162	0.0293379	0.0684551		0.0951204	-0.0405151	0.230756	17.9836	1.3902	160	0.167898	0.299582		HMDB00651	O-Decanoyl-L-carnitine	0.30452	-0.0688665	0.677907	20.9672	1.60234	96	0.112584	0.204903		0.333884	-0.113733	0.781502	20.9672	1.46533	94	0.146315	0.256051		C00152	L-asparagine	0.10581	-0.101967	0.313587	18.0196	1.02045	65	0.313154	0.491328
C00183	L-valine	-0.0559129	-0.162141	0.0503151	27.0669	-1.04846	162	0.297233	0.470822		-0.0789966	-0.196006	0.038013	27.0669	-1.34457	160	0.182143	0.318749		C00491	L-cystine	0.00418214	-0.272087	0.280451	18.6766	0.0298114	96	0.976283	0.976283		0.231844	-0.082716	0.546405	18.6766	1.45186	94	0.150017	0.257576		C00072	Ascorbate	0.327308	-0.162269	0.816885	15.8188	1.30925	65	0.186638	0.414245
C00149	Malate	0.275122	0.0900584	0.460185	18.3091	2.92539	162	0.00435354	0.0172249		0.123417	-0.0727309	0.319565	18.3091	1.23861	160	0.218711	0.37169		C00318	L-Carnitine	0.0183093	-0.663634	0.700253	12.7059	0.052651	89	0.958127	0.970751		0.549583	-0.217313	1.31648	12.7059	1.40544	87	0.163333	0.275246		C00780	Serotonin	-0.526542	-1.43713	0.384046	11.8311	-1.12845	65	0.252603	0.446204
ac111	octenoyl-l-carnitine	0.253198	-0.0413854	0.547781	20.8064	1.6853	162	0.0953947	0.192909		0.203486	-0.119932	0.526905	20.8064	1.2336	160	0.220563	0.37169		HMDB00688	acyl-C5	0.382076	0.148201	0.615951	21.4257	3.22385	96	0.00176261	0.0106932		0.17116	-0.0952943	0.437615	21.4257	1.26806	94	0.208048	0.320887		C02796	3-Methyleneoxindole	-0.11882	-0.343369	0.10573	19.1568	-1.05598	65	0.294764	0.478991
C00026	2-Oxoglutarate	0.170157	0.00167739	0.338637	17.9914	1.98982	162	0.0496464	0.109647		0.111404	-0.0743013	0.297109	17.9914	1.18179	160	0.240404	0.39776		C00188	L-threonine	-0.10834	-0.279632	0.0629511	21.8899	-1.25606	96	0.212346	0.316778		-0.130031	-0.331551	0.0714886	21.8899	-1.28104	94	0.203471	0.320887		C02946	4-Acetamidobutanoate	0.0829778	-0.10072	0.266675	16.6994	0.912493	65	0.370584	0.526925
C00791	Creatinine	-0.185278	-0.346724	-0.0238312	25.3292	-2.26247	162	0.026075	0.0624428		0.0842345	-0.0617204	0.230189	25.3292	1.14196	160	0.2565	0.416813		C00186	Lactate	0.0378443	-0.0926437	0.168332	24.5891	0.581755	96	0.562186	0.647582		-0.0930536	-0.239639	0.0535318	24.5891	-1.27559	94	0.205384	0.320887		HMDB02366	acyl-C5:1	0.0737037	-0.204709	0.352116	15.5971	0.523862	65	0.599052	0.726849
C03453	g-Oxalo-crotonate	-0.204952	-0.530759	0.120855	19.6789	-1.23292	162	0.220818	0.372119		-0.206433	-0.568009	0.155143	19.6789	-1.11888	160	0.266169	0.424937		C00135	L-histidine	-0.0408173	-0.193448	0.111813	21.6662	-0.53298	96	0.595361	0.668863		-0.115577	-0.293765	0.062611	21.6662	-1.29257	94	0.199469	0.320887		C00009	Phosphate	-0.155301	-0.551362	0.24076	21.4072	-0.769901	65	0.436678	0.603788
C00064	L-glutamine	-0.00638141	-0.0882581	0.0754953	22.9729	-0.157244	162	0.875404	0.895076		-0.0484052	-0.137839	0.0410289	22.9729	-1.09222	160	0.277651	0.435624		C00954	Indole-3-acetate	-0.0263307	-0.284989	0.232328	19.8773	-0.200618	96	0.84145	0.880137		-0.194012	-0.492814	0.104789	19.8773	-1.27978	94	0.203912	0.320887		C00620	alpha-D-Ribose 1-phosphate	0.125662	-0.0859755	0.337299	16.2436	1.18857	65	0.240218	0.446204
C00108	Anthranilate	-0.183519	-0.613291	0.246253	19.2683	-0.836253	161	0.405227	0.54229		0.241481	-0.210474	0.693436	19.2683	1.04642	159	0.298169	0.459888		C05635	5-Hydroxyindoleacetate	0.314343	0.111205	0.517482	17.2295	3.06091	96	0.00290857	0.0147044		0.145997	-0.0874578	0.379452	17.2295	1.23736	94	0.21917	0.332408		C00294	Inosine	0.248336	-0.25688	0.753552	14.1464	0.962322	65	0.33015	0.500727
C00122	Fumarate	0.286533	0.0945323	0.478533	16.6848	2.9354	162	0.00422742	0.0172249		0.103376	-0.0988653	0.305617	16.6848	1.00584	160	0.31719	0.481071		C02354	2',3'-Cyclic CMP	0.0627062	-0.130941	0.256354	16.7333	0.641151	96	0.523054	0.618154		-0.134133	-0.354045	0.0857796	16.7333	-1.20834	94	0.230083	0.343238		C00188	L-threonine	0.0343949	-0.0535592	0.122349	20.1647	0.91257	65	0.437912	0.603788
C00041	L-Alanine	-0.0548254	-0.168556	0.0589054	23.6645	-0.957998	162	0.34063	0.507431		-0.0592254	-0.185271	0.0668202	23.6645	-0.933432	160	0.353094	0.526747		C00327	L-Citrulline	0.197764	0.0304453	0.365083	20.6063	2.34879	96	0.0210236	0.0650357		0.119277	-0.0789549	0.317509	20.6063	1.19512	94	0.235181	0.345184		C00031	D-Glucose	0.0722567	-0.118954	0.263468	22.1325	0.761188	65	0.453424	0.606789
C00188	L-threonine	-0.0521425	-0.159863	0.0555781	21.1894	-0.963724	162	0.337767	0.507431		-0.0545486	-0.173167	0.0640701	21.1894	-0.915406	160	0.362425	0.531946		C00047	L-lysine	-0.107362	-0.254738	0.0400142	23.4988	-1.45372	96	0.149502	0.256225		-0.100598	-0.276322	0.0751258	23.4988	-1.14138	94	0.256738	0.370844		C00954	Indole-3-acetate	-0.118972	-0.51563	0.277687	15.6921	-0.588896	65	0.551499	0.699862
C00072	Ascorbate	0.536523	0.109772	0.963275	20.0846	2.46214	162	0.0157161	0.0420638		0.208014	-0.249977	0.666005	20.0846	0.889481	160	0.376116	0.543279		C00158	Citrate	0.232806	0.0658114	0.3998	23.2179	2.7705	96	0.00679898	0.0275997		0.0893123	-0.103131	0.281755	23.2179	0.92258	94	0.358693	0.499246		C06423	Octanoic acid (caprylate)	-0.223195	-0.811719	0.36533	18.2909	-0.741564	65	0.451814	0.606789
C01996	Acetylcholine	-0.122819	-0.245725	8.69557e-05	21.8205	-1.98133	162	0.0506063	0.109647		-0.0573089	-0.18695	0.0723325	21.8205	-0.877422	160	0.382593	0.543587		C00036	Oxaloacetate	-0.0660594	-0.162808	0.0306891	17.7548	-1.39753	96	0.16569	0.264523		-0.0527009	-0.167924	0.062522	17.7548	-0.93416	94	0.352721	0.499246		HMDB13326	O-dodecenoyl-carnitine	-0.257475	-0.702597	0.187646	13.3602	-1.13395	65	0.252446	0.446204
C00213	Sarcosine	0.0607692	-0.0747564	0.196295	22.1212	0.886905	162	0.377494	0.520484		0.065922	-0.0844358	0.21628	22.1212	0.866948	160	0.388276	0.543587		C00022	Pyruvate	-0.0839886	-0.32153	0.153553	21.4615	-0.697578	96	0.48724	0.589323		-0.131769	-0.415475	0.151937	21.4615	-0.916047	94	0.36209	0.499246		C01026	Dimethylglycine	-0.116272	-0.340006	0.107462	20.8652	-1.03729	65	0.303411	0.484393
C00152	L-asparagine	0.0988563	-0.0211883	0.218901	18.9133	1.63385	162	0.105784	0.209268		0.0539237	-0.078042	0.185889	18.9133	0.810635	160	0.419714	0.574777		C00097	L-cysteine	-0.0733288	-0.283513	0.136856	20.6599	-0.689661	96	0.492182	0.589323		0.108969	-0.133176	0.351113	20.6599	0.889776	94	0.375959	0.51063		C02989	L-Methionine S-oxide	0.136223	-0.164997	0.437444	18.3862	0.892896	65	0.370027	0.526925
C00036	Oxaloacetate	0.066032	-0.0852592	0.217323	17.2486	0.86139	162	0.391312	0.531484		0.0682984	-0.0992022	0.235799	17.2486	0.804571	160	0.423188	0.574777		C00009	Phosphate	0.398986	0.0347452	0.763227	19.7762	2.15467	82	0.0338578	0.0855851		0.162863	-0.247095	0.572821	19.7762	0.781498	80	0.436561	0.584221		ac111	octenoyl-l-carnitine	-0.042461	-0.411761	0.326839	19.0978	-0.22601	65	0.819226	0.859022
HMDB00756	hexanoyl-L-carnitine	0.114661	-0.113583	0.342905	18.7465	0.986542	162	0.326512	0.503603		0.0973787	-0.154996	0.349753	18.7465	0.757656	160	0.450636	0.577576		C00780	Serotonin	-0.39814	-1.3476	0.551322	13.4326	-0.821903	96	0.413304	0.529728		0.402376	-0.660288	1.46504	13.4326	0.742227	94	0.459882	0.606512		C00022	Pyruvate	0.0923589	-0.103227	0.287944	20.9238	0.949758	65	0.349389	0.521219
C00062	L-arginine	-0.0594206	-0.220584	0.101743	21.0149	-0.726892	162	0.469179	0.608904		-0.0699335	-0.247802	0.107935	21.0149	-0.775045	160	0.440345	0.577576		C00106	Uracil	0.153599	-0.0154228	0.322622	17.6208	1.80535	96	0.0743632	0.153797		0.0707622	-0.129444	0.270968	17.6208	0.701833	94	0.484595	0.629973		C02352	1-4-beta-D-Xylan	0.0606268	-0.139302	0.260556	17.0817	0.609049	65	0.547132	0.699862
C00097	L-cysteine	-0.0472013	-0.202794	0.108392	19.2098	-0.598429	162	0.551057	0.686934		0.0657805	-0.100948	0.232509	19.2098	0.77856	160	0.438281	0.577576		C00025	L-glutamate	-0.0957861	-0.344338	0.152766	20.9026	-0.759859	96	0.449325	0.560693		-0.103288	-0.401334	0.194758	20.9026	-0.683072	94	0.496316	0.636123		C03453	g-Oxalo-crotonate	-0.340748	-0.943474	0.261978	16.977	-1.10529	65	0.26324	0.451978
C00148	L-proline	-0.0378591	-0.192962	0.117244	26.5394	-0.481528	162	0.63131	0.722262		-0.0660364	-0.237791	0.105718	26.5394	-0.758332	160	0.450233	0.577576		C00041	L-Alanine	-0.00385768	-0.154659	0.146943	24.1732	-0.0510052	96	0.959434	0.970751		-0.0512076	-0.23021	0.127794	24.1732	-0.569992	94	0.570103	0.711627		C00791	Creatinine	-0.0190219	-0.248768	0.210724	24.8621	-0.16505	65	0.869269	0.878927
C00047	L-lysine	-0.0104086	-0.121176	0.100359	22.5149	-0.186903	162	0.852157	0.889052		0.0366799	-0.0847867	0.158146	22.5149	0.600616	160	0.549605	0.69464		C00213	Sarcosine	-0.0037953	-0.154573	0.146983	24.1733	-0.0501884	96	0.960083	0.970751		-0.0511034	-0.230096	0.127889	24.1733	-0.568864	94	0.570866	0.711627		C00499	Allantoate	-0.0860591	-0.274906	0.102788	18.3319	-0.91873	65	0.366389	0.526925
C03771	5-Guanidino-2-oxopentanoate	0.113403	-0.196582	0.423389	17.7547	0.717248	155	0.475079	0.608904		0.0964328	-0.246785	0.439651	17.7547	0.550808	153	0.58313	0.726916		C00152	L-asparagine	0.0943407	-0.0531305	0.241812	19.5244	1.27655	96	0.205044	0.310984		-0.0428459	-0.208882	0.123191	19.5244	-0.515591	94	0.607404	0.746943		C01585	Hexanoic acid (caproate)	0.0769245	-0.188142	0.341991	14.776	0.57521	65	0.564445	0.699862
C00022	Pyruvate	-0.0145569	-0.176496	0.147382	21.2432	-0.177209	162	0.859743	0.889052		-0.048063	-0.226966	0.13084	21.2432	-0.529534	160	0.597739	0.735057		C00149	Malate	0.259243	0.0148497	0.503637	19.9275	2.092	96	0.0392553	0.0959993		-0.065767	-0.332307	0.200773	19.9275	-0.487084	94	0.627383	0.761225		C01879	5-Oxoproline	-0.015735	-0.159413	0.127943	21.7073	-0.226658	65	0.827672	0.859022
C00123	L-leucine	-0.0312804	-0.175739	0.113178	26.8792	-0.427723	162	0.669874	0.743397		-0.0404359	-0.200163	0.119291	26.8792	-0.499963	160	0.618321	0.75023		C01157	trans-4-Hydroxy-L-proline	0.235382	-0.0133807	0.484145	20.532	1.86565	96	0.0653478	0.141483		-0.0638909	-0.340306	0.212524	20.532	-0.456041	94	0.649459	0.773213		C00108	Anthranilate	-0.304439	-0.909439	0.300562	18.9791	-0.983772	65	0.318888	0.491844
C00025	L-glutamate	-0.100872	-0.312431	0.110688	20.0245	-0.936937	162	0.351298	0.507431		-0.0493223	-0.27811	0.179465	20.0245	-0.423667	160	0.67282	0.795151		C00031	D-Glucose	-0.0907325	-0.217765	0.0363001	20.8377	-1.43462	96	0.154862	0.256225		-0.0335937	-0.18364	0.116453	20.8377	-0.449354	94	0.654257	0.773213		C00148	L-proline	0.0282108	-0.192941	0.249363	24.9909	0.254761	65	0.799846	0.859022
C02352	1-4-beta-D-Xylan	0.00674915	-0.104556	0.118054	16.4289	0.120587	162	0.904287	0.914334		0.0262526	-0.0964887	0.148994	16.4289	0.425261	160	0.671662	0.795151		C00122	Fumarate	0.337644	0.0494035	0.625884	17.8405	2.30588	96	0.0234149	0.0665861		-0.0625084	-0.372283	0.247266	17.8405	-0.397557	94	0.691898	0.796997		C00064	L-glutamine	0.0502878	-0.0885037	0.189079	21.9784	0.753347	65	0.472165	0.62271
C00262	Hypoxanthine	0.116519	-0.139808	0.372846	19.9908	0.891975	162	0.374785	0.520484		0.0551018	-0.227269	0.337472	19.9908	0.382883	160	0.702709	0.805793		C01419	Cys-Gly	-0.0940994	-0.312477	0.124279	19.7302	-0.851238	96	0.396896	0.517804		-0.0529496	-0.314174	0.208275	19.7302	-0.40026	94	0.689914	0.796997		C01996	Acetylcholine	-0.0547161	-0.277868	0.168436	21.0576	-0.489472	65	0.626227	0.749825
C00186	Lactate	0.0371963	-0.0837923	0.158185	24.8461	0.60983	162	0.543511	0.686934		-0.0246182	-0.154833	0.105596	24.8461	-0.375207	160	0.708389	0.805793		C00062	L-arginine	0.0264364	-0.183343	0.236216	21.5394	0.249124	96	0.803832	0.860573		-0.0469083	-0.296374	0.202557	21.5394	-0.371589	94	0.711073	0.808845		C00097	L-cysteine	-0.00696839	-0.239567	0.22563	17.0888	-0.0596882	65	0.952506	0.952506
C06423	Octanoic acid (caprylate)	0.0601369	-0.187621	0.307895	16.3452	0.476384	162	0.634955	0.722262		0.0539681	-0.220713	0.32865	16.3452	0.385569	160	0.700726	0.805793		C01996	Acetylcholine	-0.167045	-0.310388	-0.0237021	22.3421	-2.32798	96	0.022155	0.0650357		-0.0245741	-0.184055	0.134907	22.3421	-0.308388	94	0.7585	0.852142		C04281	L-1-Pyrroline-3-hydroxy-5-carboxylate	0.0190045	-0.130358	0.168367	18.7885	0.262088	65	0.800346	0.859022
C00780	Serotonin	-0.448695	-1.12304	0.225651	12.7823	-1.30221	162	0.196168	0.336818		-0.11797	-0.831619	0.595679	12.7823	-0.323515	160	0.747056	0.82905		C00300	Creatine	0.391662	0.112376	0.670948	26.4189	2.7614	96	0.00697575	0.0275997		-0.0351815	-0.322694	0.252331	26.4189	-0.241298	94	0.809873	0.867378		C00250	Pyridoxal	0.077872	-0.313746	0.46949	12.4561	0.390496	65	0.692772	0.798003
C00114	Choline	0.0455709	-0.122595	0.213737	19.3277	0.533915	162	0.594717	0.712095		-0.0309475	-0.214227	0.152332	19.3277	-0.332703	160	0.740132	0.82905		C00026	2-Oxoglutarate	0.129111	-0.0830137	0.341236	19.9019	1.20299	96	0.232135	0.336189		0.0306807	-0.220973	0.282334	19.9019	0.24089	94	0.810188	0.867378		C00186	Lactate	0.0361986	-0.198806	0.271203	25.222	0.306745	65	0.759509	0.859022
C00245	Taurine	-0.0207231	-0.137254	0.0958075	18.662	-0.353139	162	0.72481	0.794671		-0.013442	-0.142676	0.115792	18.662	-0.206471	160	0.83689	0.917554		C00788	L-Adrenaline	0.128775	-0.0952147	0.352765	23.3124	1.13527	96	0.259278	0.36299		-0.0319834	-0.29202	0.228053	23.3124	-0.242892	94	0.808642	0.867378		C00078	L-tryptophan	-0.0349471	-0.268506	0.198612	22.8975	-0.298056	65	0.766178	0.859022
C02354	2',3'-Cyclic CMP	0.09037	-0.0567699	0.23751	17.2565	1.21276	162	0.228395	0.37789		0.0135456	-0.14723	0.174321	17.2565	0.166369	160	0.86824	0.918719		C02630	2-Hydroxyglutarate/Citramalate	0.0498179	-0.0443269	0.143963	19.5878	1.08586	96	0.280439	0.386666		0.0133723	-0.0983461	0.125091	19.5878	0.245146	94	0.806901	0.867378		C00647	Pyridoxamine phosphate	-0.0451186	-0.259123	0.168885	19.9211	-0.421779	65	0.675306	0.787857
C00009	Phosphate	0.158818	-0.11701	0.434647	20.4999	1.1299	148	0.261522	0.424974		0.0265603	-0.274628	0.327748	20.4999	0.173052	146	0.862999	0.918719		C01026	Dimethylglycine	0.129108	-0.0183987	0.276614	22.7363	1.74656	96	0.084125	0.16288		0.0125441	-0.148927	0.174015	22.7363	0.155398	94	0.876856	0.917171		C00025	L-glutamate	-0.108702	-0.487821	0.270416	18.74	-0.563362	65	0.569119	0.699862
C00031	D-Glucose	-0.0265602	-0.133789	0.0806682	21.3634	-0.493234	162	0.623049	0.722262		0.0110627	-0.106415	0.128541	21.3634	0.187516	160	0.851678	0.918719		C00294	Inosine	-0.508651	-1.14779	0.130484	16.5173	-1.56077	93	0.122088	0.217843		-0.0597319	-0.800933	0.68147	16.5173	-0.158052	91	0.87477	0.917171		C06336	3-Sulfocatechol	-0.154404	-0.846564	0.537756	16.9144	-0.435789	64	0.657576	0.777136
C10164	Picolinic acid	0.0140956	-0.115801	0.143992	18.8111	0.214848	162	0.830372	0.888987		0.0108895	-0.133251	0.15503	18.8111	0.14953	160	0.88147	0.919433		C02352	1-4-beta-D-Xylan	-0.0282393	-0.160159	0.103681	15.9826	-0.429169	96	0.668826	0.742234		0.00799561	-0.14938	0.165371	15.9826	0.101741	94	0.919188	0.950524		C00077	Ornithine	-0.0108616	-0.139756	0.118032	19.903	-0.177174	65	0.866966	0.878927
C00620	alpha-D-Ribose 1-phosphate	-0.0146573	-0.162578	0.133263	15.3129	-0.195643	162	0.84533	0.889052		0.0114742	-0.150563	0.173511	15.3129	0.13981	160	0.889122	0.919433		C00155	L-Homocysteine	-0.264027	-0.537797	0.00974309	19.1505	-1.89941	96	0.0607129	0.134753		-0.0080962	-0.321997	0.305805	19.1505	-0.0508079	94	0.959591	0.981155		C00183	L-valine	-0.0224421	-0.201412	0.156527	25.8575	-0.253818	65	0.803175	0.859022
HMDB00651	O-Decanoyl-L-carnitine	0.00624063	-0.283486	0.295967	19.5823	0.0422377	162	0.966403	0.966403		0.0139769	-0.304739	0.332692	19.5823	0.085989	160	0.931666	0.952602		C00072	Ascorbate	0.672389	0.0393515	1.30543	23.001	2.083	96	0.0400876	0.0959993		-0.0129217	-0.724299	0.698455	23.001	-0.0356264	94	0.971659	0.982455		C06124	Sphingosine 1-phosphate	0.0402934	-0.243292	0.323879	15.6414	0.28101	65	0.777641	0.859022
C00294	Inosine	-0.204792	-0.63794	0.228357	15.5368	-0.925895	159	0.356977	0.507577		-0.00506878	-0.480432	0.470294	15.5368	-0.0208808	157	0.983387	0.983387		C00620	alpha-D-Ribose 1-phosphate	-0.105782	-0.308366	0.0968034	14.6766	-1.03292	96	0.304411	0.413454		-0.00185318	-0.238232	0.234526	14.6766	-0.0155081	94	0.987661	0.987661		HMDB13127	acyl-C4-OH	-0.113168	-1.16532	0.938984	20.2312	-0.209828	65	0.830703	0.859022
C01026	Dimethylglycine	0.0324966	-0.0933974	0.158391	21.9766	0.511469	162	0.610275	0.721235		-0.00167877	-0.14051	0.137153	21.9766	-0.0239559	160	0.980941	0.983387

## Sheet: Supplementary Data 5  
Supplementary Data 5: Plasma Absolute Quantification of KP Metabolites Raw Data
compound	compoundId	median m/z	median retention time	D21	D21	D21	D21	D21	D21	D21	D21	D21	D21	D21	D21	D21	D21	D21	D21	D21	D21	D21	D21	D21	D21	D21	D21	D21	D21	D21	D21	D21	D21	D21	D21	D21	D21	D21	D21	D21	D21	D21	D21	D21	D21	D21	D21	D21	D21
				1-1-9BN7	1-2-3MZX	1-3-4UDC	1-4-8UHC	1-7-6CNN	1-9-5BBH	1-10-3TML	1-11-3UU4	1-13-2AYD	1-15-0RED	1-47-2AMQ	1-51-2MT7	1-52-6YZK	1-55-5CHY	1-60-0YGG	1-65-7VN0	1-67-6MX8	1-69-7PTF	1-70-6PY4	1-71-6RUQ	1-72-4PGJ	1-73-1BX5	1-74-7KCK	1-76-3XMZ	1-77-9AYB	1-78-6ULA	1-79-4UE4	1-83-2BDX	1-84-4UWU	1-85-0KM5	1-86-2RHE	1-87-8AF8	1-88-0HF9	1-89-7GXD	1-93-1NRT	1-94-1UJ7	1-95-8GZF	2-1-2GGN	2-2-5NL0	2-3-5KPV	2-6-8XWP	2-7-9JX3	2-8-3XHT	2-9-8HZ9	2-10-2JAL	2-11-4ZCA
heavy trp		207.091	1.72798	264716000	194729300	244700000	172006100	192561700	151363900	230083300	214456900	143056800	292240900	151238700	208925100	262461400	216817600	242542800	189200800	155988500	215521400	204712700	234187000	169490500	237339900	205883300	180083900	156774900	158591500	242180900	176812200	201870300	173177500	168628900	168475400	198681900	244749800	199706300	174893900	103062900	193629300	237257600	254907200	217943800	174297800	206009800	172538300	272703900	162750000
L-Tryptophan	C00078	205.097	1.72873	174153000	301850000	116632000	105568100	137624500	140371300	146580500	228455900	54231020	180381900	147546500	218349500	293216600	301442800	228307100	142054100	230020200	259624000	226164000	155432000	159361500	198529000	243924400	127548100	174019100	196269300	276004300	232433000	335023100	188234000	176909900	170288700	142042500	223285200	193596700	163084300	110958600	156087200	197944400	156529000	154305600	180879300	166241600	121776300	137705000	176789000
[L-Tryptophan] mM				32.8943	77.505	23.8316	30.6873	35.7352	46.3688	31.8538	53.2638	18.9544	30.8619	48.7793	52.2554	55.859	69.5153	47.0653	37.5406	73.7299	60.2316	55.2394	33.1854	47.0119	41.8238	59.2385	35.4135	55.4997	61.8789	56.9831	65.7288	82.9798	54.3471	52.4554	50.5381	35.7462	45.615	48.4704	46.6238	53.8305	40.3057	41.7151	30.7031	35.4003	51.888	40.348	35.2896	25.2481	54.3131
heavy kyn		219.125	1.4303	71589480	76680820	72388000	51977220	65412820	62127690	53029250	53684250	62758350	69193900	44487080	60915320	67437340	66648780	49263100	56154490	62707070	68967020	70601020	72167480	51458000	65960660	70437670	61921270	52265980	45160800	53916820	73768080	66395560	60248400	47750970	71450460	47200560	58847070	70121660	37921180	46484970	67422120	58655310	76364740	68700700	54339950	65697730	55913640	74167720	61946670
L-Kynurenine	C00328	209.092	1.42981	1587031	3943184	2042186	1319115	2286364	2363021	1694203	2798333	1417837	2773818	1703415	2047451	2915191	2858133	1855963	1638021	5217362	3031464	3376746	2315175	2437490	2692771	2210777	2720231	3626276	2859947	3302022	4269525	3491882	3478889	1736850	2912182	2294617	2619485	3994102	1156382	2818598	2569004	2371831	2417297	2682934	2640076	3218632	2146476	2118798	2531345
[L-Kynurenine] mM				1.10842	2.57117	1.41058	1.26894	1.74764	1.90175	1.59742	2.60629	1.1296	2.00438	1.91451	1.68057	2.16141	2.14418	1.88373	1.4585	4.16011	2.19776	2.39143	1.60403	2.36843	2.04119	1.56931	2.19652	3.46906	3.1664	3.06214	2.89388	2.62961	2.88712	1.81865	2.0379	2.43071	2.22567	2.84798	1.52472	3.03173	1.90516	2.02184	1.58273	1.95262	2.42922	2.44958	1.91946	1.42838	2.04316
L-Formylkynurenine	C02700	237.086	1.48428	259833	373369	156472	288054	274510	165128	278206	276020	147698	319233	190997	191686	256363	232014	182272	103682	226563	248718	257787	137939	267000	236831	250849	157914	125769	110259	175853	332069	345947	179856	119750	250206	241135	136722	173262	225460	150191	273880	206855	193324	127882	245333	192027	217640	179319	344645
[L-Formylkynurenine] mM				0.181474	0.243457	0.108079	0.277097	0.209829	0.132894	0.262314	0.257077	0.117672	0.23068	0.214666	0.157338	0.190075	0.174057	0.184999	0.0923188	0.180652	0.180316	0.182566	0.0955687	0.259435	0.179524	0.178065	0.127512	0.120317	0.122073	0.163078	0.225076	0.26052	0.149262	0.12539	0.17509	0.255436	0.116167	0.123544	0.297275	0.161548	0.203108	0.176331	0.126579	0.0930716	0.225739	0.146144	0.194621	0.120887	0.278179
6-Hydroxykynurenic acid	C08480	206.047	0.929709	51612.4	99469.9	28379.6	26213.9	10947.1	47363.8	40634.1	87839.3	56200.6	58946.4	32623.8	57765.9	65044.5	119008	88902	103356	207766	68393.6	32696.2	48701.5	117150	87859	97510.3	50243.2	70408.7	13938.1	88909.7	79700.8	50439.5	108604	63768.3	33755.4	21936	14147	75317.9	26010.7	20780.4	33006.6	70152.6	40887.1	92514.7	20148.4	57431.4	69558.1	29982.8	53886.4
[6-Hydroxykynurenic acid] mM				0.0360475	0.0648597	0.0196024	0.0252167	0.00836769	0.0381181	0.0383129	0.0818111	0.0447754	0.0425951	0.0366666	0.0474149	0.0482259	0.0892797	0.0902318	0.0920283	0.165664	0.0495843	0.0231556	0.033742	0.113831	0.0665996	0.0692175	0.0405702	0.0673561	0.0154317	0.0824508	0.0540212	0.0379841	0.0901306	0.0667718	0.0236215	0.0232371	0.0120201	0.0537052	0.0342958	0.0223517	0.0244776	0.0598008	0.0267709	0.0673317	0.0185393	0.0437088	0.0622013	0.0202129	0.0434942
Anthranilate	C00108	138.055	0.748531	1245837	322585	726264	774994	2536797	663967	1081120	1833535	4025539	117696	599682	990046	1369708	118720	1765442	6549646	540853	1256736	1277121	9075380	207915	323826	1049971	494109	199564	218024	107919	587822	627929	367879	2176087	174280	269051	330565	2662048	549897	4174065	255342	1185196	736533	362605	531406	7860466	1059550	1314249	256440
[Anthranilate] mM				0.870126	0.210343	0.501646	0.745514	1.93907	0.534357	1.01936	1.7077	3.20717	0.0850483	0.673995	0.812641	1.01554	0.0890639	1.79185	5.83181	0.431253	0.911114	0.904464	6.28772	0.202024	0.245469	0.745319	0.398981	0.190912	0.241386	0.100079	0.398426	0.47287	0.305302	2.27858	0.121958	0.285008	0.280868	1.89816	0.725053	4.48969	0.189361	1.01031	0.482247	0.263902	0.488964	5.9823	0.947488	0.885998	0.206985
Picolinic acid	C10164	124.04	0.60094	1322987	2776475	2018789	2463654	1639913	2840071	200373	185466	1647160	1097582	2682735	187958	1020293	2058263	2936028	1203202	3292981	1384750	1274750	545944	1273444	4547758	2326259	2948554	3171467	1892004	1249768	193066	5231028	1896988	972818	2837090	1130558	203016	3308597	1323685	2478671	1085468	3529692	201404	4445486	2177054	1240120	1513218	2165223	3239294
[Picolinic acid] mM				0.924009	1.81041	1.39442	2.36994	1.25351	2.28567	0.188927	0.172738	1.3123	0.79312	3.01518	0.154278	0.756475	1.54411	2.97995	1.07133	2.62569	1.00392	0.902784	0.378248	1.23736	3.44733	1.65129	2.38089	3.03397	2.09474	1.15898	0.13086	3.93929	1.57431	1.01864	1.98535	1.19761	0.172495	2.35918	1.74531	2.6661	0.804979	3.00884	0.131869	3.2354	2.00318	0.943807	1.35317	1.45968	2.61458
Quinolinic acid	C03722	168.029	0.932094	0	16279.8	24426	13407.9	34943.9	8857.76	42194.1	18378	32656.5	49585.5	18370.5	0	29010.7	32766.9	42360	0	0	41824.1	37858.8	11686.6	17093.6	37833.8	0	19379.4	0	0	28256.7	47015.1	14653.2	43429.2	9480.39	27406.8	33179.2	14681.5	39223.4	7106.96	0	19796.6	33122	24243.8	39196.2	32648.1	46564.8	43859.4	20480.1	14370.8
[Quinolinic acid] mM				0	0.0106153	0.0168716	0.0128979	0.0267103	0.00712867	0.0397838	0.0171168	0.0260177	0.0358308	0.020647	0	0.0215094	0.0245817	0.0429936	0	0	0.0303218	0.0268118	0.00809685	0.0166093	0.0286791	0	0.0156484	0	0	0.0262039	0.0318668	0.0110348	0.0360418	0.00992691	0.0191788	0.0351471	0.0124743	0.0279681	0.0093707	0	0.0146811	0.0282344	0.0158737	0.0285268	0.0300406	0.0354387	0.0392206	0.0138066	0.0115994
[truncated: 78 more columns]

## Sheet: Supplementary Data 6
Supplementary Data 6: Plasma Absolute Quantification of KP Metabolites
Compound	FDR_qval	Nominal_pval	T21_FC_direction	D21_mean	D21_median	D21_IQR	T21_mean	T21_median	T21_IQR	All_mean	All_median	All_IQR	FC_Median
kynurenine/tryptophan ratio	NA	4.21753e-15	Up	0.0454291	0.0468798	0.0169793	0.067376	0.0651025	0.0270166	0.0581172	0.0547348	0.0211048	1.38871
[kynurenine] mM	3.83193e-08	5.47418e-09	Up	2.60098	2.43406	1.09648	3.58354	3.49114	1.50991	3.16902	3.05356	1.41462	1.43429
[quinolinic acid] mM	1.62728e-06	4.64937e-07	Up	0.0146894	0.0138395	0.0154002	0.0313465	0.0257453	0.0293322	0.0243193	0.021615	0.0224141	1.86028
quinolinic acid/picolinic acid ratio	NA	0.0343207	Up	0.0276087	0.0115035	0.0213421	0.063011	0.022277	0.0503602	0.0480757	0.0164011	0.0304085	1.93653
[6-hydroxykynurenic acid] mM	0.165654	0.0709946	Up	0.0608607	0.0468003	0.0509775	0.074469	0.0606494	0.0628838	0.068728	0.0599252	0.055863	1.29592
[L-formylkynurenine] mM	0.238	0.173221	Down	0.196479	0.197594	0.0960361	0.182347	0.175752	0.068131	0.188309	0.18473	0.0802868	0.889461
[tryptophan] mM	0.238	0.177894	Down	58.7519	59.7685	21.1835	54.8259	53.2551	17.295	56.4822	55.3502	20.6221	0.891024
[picolinic acid] mM	0.238	0.204	Up	1.37468	1.17495	1.31515	1.57873	1.59711	1.32738	1.49265	1.47513	1.33091	1.35929
[anthranilate] mM	0.583704	0.583704	Up	0.628556	0.378928	0.420137	0.723972	0.313814	0.613636	0.683719	0.32578	0.601847	0.828163

## Sheet: Supplementary Data 7
Supplementary Data 7: Comparison to other Absolute Quantification Studies
Plasma studies
Jacobs et al. 2019	Correlation between plasma and CSF concentrations of kynurenine pathway metabolites in Alzheimer’s disease and relationship to amyloid-b and tau
Measure	Control (n=18) 73.1 YR	Alzheimer's Disease (n=20) 77.9Yr
Tryptophan (mM)	51.2(8.3)	53.1(14.8)
Kynurenine (mM)	2.95(0.84)	2.85(1.02)
Quinolinic acid (nM)	697.1(433.5)	651.4(254.4)
Doolin et al. 2018	Altered tryptophan catabolite concentrations in major depressive disorder and associated changes in hippocampal subfield volumes
Measure	Control (n=37) 30.86 Yr	fpMDD (n=39) 24.36 Yr	rMDD (n=35) 42.46 Yr	All MDD (n=74) 32.92 yr
Tryptophan (nM)	58006.76 (2693.36)	48115.38 (1814.66)	45148.57 (1829.06)	46712.16 (1292.45)
Kynurenine (nM)	2795.00 (142.44)	2414.72 (99.04)	2644.55 (111.13)	2524.64 (74.88)
Quinolinic acid (nM)	279.93 (13.14)	260.77 (13.16)	345.26 (16.78)	300.73 (11.57)
Ristagno et al. 2014	Early Activation of the Kynurenine Pathway Predicts Early Death and Long‐term Outcome in Patients Resuscitated From Out‐of‐Hospital Cardiac Arrest
Measure	Control (n=10) 63 Yr	Cardiac Arrest (n=245) Yr	ICU survival (n=198)	ICU death (n=47)
Tryptophan (mM)	82.8(70.0-89.0)	39.5(30.8-50.4)	40.1(31.8-51.2)	37.1(25.0-44.8)
Kynurenine (mM)	2.4(2.3-2.9)	2.6(1.8-3.5)	2.4(1.7-3.1)	3.6(2.5-4.5)
Akesson et al. 2017	Kynurenine pathway is altered in patients with SLE and associated with severe fatigue
Measure	Control (n=30) 47 Yr	SLE (n=132) 48 yr
Tryptophan (mM)	61.83±14	56.55±23
Kynurenine (nM)	712.0±230	965.9±530
Quinolinic acid (nM)	379.5±150	545.8±480
This study
Measure	Control (n=54) 35.3 Yr	DS (n=74) 30 Yr
Tryptophan (mM)	59.76(21.18)	53.26(17.29)
Kynurenine (mM)	2.43 (1.10)	3.58(3.49)
Quinolinic acid (nM)	138(154)	313(257)
CSF studies
Jacobs et al.	Correlation between plasma and CSF concentrations of kynurenine pathway metabolites in Alzheimer’s disease and relationship to amyloid-b and tau
Measure	Control (n=18) 73.1 YR	Alzheimer's Disease (n=20) 77.9Yr
Tryptophan (nM)	2.39(0.54)	2.26(0.72)
Kynurenine (nM)	81(39)	88(27)
Quinolinic acid (nM)	322.3(137.1)	364.7(250.6)
This study
Measure	Control (n=50) 45.9 Yr	DS (n=50) 46.9 Yr
Tryptophan (mM)	1.82(0.48)	1.97(0.65)
Kynurenine (nM)	55(24)	72(25)
Quinolinic acid (nM)	0(0.3)	0.4(1.0)

## Sheet: Supplementary Data 8
Supplementary Data 8: Spearman’s Rank Correlations of KYN/TRP ratio versus KP metabolites in plasma
	Correlations for all 128 samples			Correlations for 74 T21 samples			Correlations for 54 D21 samples
Measurement	All_Spearman_Corr	All_Spearman_Pval	All_Spearman_Qval	T21_Spearman_Corr	T21_Spearman_Pval	T21_Spearman_Qval	D21_Spearman_Corr	D21_Spearman_Pval	D21_Spearman_Qval
[kynurenine] mM	0.657583	3.41e-17	2.73e-16	0.538926	7.29e-07	5.83e-06	0.42855	0.00122485	0.00979878
[quinolinic acid] mM	0.480125	9.76e-09	3.9e-08	0.462146	3.4e-05	0.000135882	0.238984	0.0817903	0.163581
[tryptophan] mM	-0.358434	3.26e-05	8.7e-05	-0.420215	0.000193456	0.000515882	-0.314504	0.0205498	0.0547994
quinolinic acid/picolinic acid ratio	0.332432	0.000126199	0.000252397	0.382956	0.000758301	0.0015166	0.16228	0.241038	0.321385
[L-formylkynurenine] mM	-0.279819	0.00137957	0.00220731	-0.221829	0.0574992	0.0766656	-0.379836	0.00461249	0.01845
[anthranilate] mM	-0.180542	0.0414154	0.0552205	-0.282932	0.014583	0.0233328	-0.0826758	0.552282	0.63118
[6-hydroxykynurenic acid] mM	0.0871006	0.328261	0.375155	-0.0662125	0.575138	0.575138	0.0202401	0.884499	0.884499
[picolinic acid] mM	0.0230841	0.795913	0.795913	-0.21013	0.0723436	0.0826785	0.209758	0.127928	0.204684

## Sheet: Supplementary Data 9
Supplementrary Data 9: CSF Absolute Quantification of KP Metabolites Raw Data
compound	compoundId	median m/z	median retention time	T21	T21	T21	T21	T21	T21	T21	T21	T21	T21	T21	T21	T21	T21	T21	T21	T21	T21	T21	T21	T21	T21	T21	T21	T21	T21	T21	T21	T21	T21	T21	T21	T21	T21	T21	T21	T21	T21	T21	T21	T21	T21	T21	T21	T21	T21
				1-L15-158	2-L15-171	3-L15-188	4-L15-189	5-L16-010	6-L16-026	7-L16-038	8-L16-057	9-L16-058	10-L16-065	11-L16-076	12-L16-077	13-L16-116	14-L16-127	15-L16-128	16-L16-234	17-L16-241	18-L17-074	19-L17-095	20-L17-132	21-L17-145	22-L17-153	23-L17-160	24-L17-191	25-L17-192	26-L17-194	27-L17-201	28-L17-211	29-L17-226	30-L17-236	31-L17-245	32-L17-291	33-L17-293	34-L17-300	35-L18-007	36-L18-022	37-L18-029	38-L18-030	39-L18-042	40-L18-051	41-L18-059	42-L18-061	43-L18-062	44-L18-087	45-L18-100	46-L18-113
				A	A	A	A	A	A	A	A	A	A	A	A	A	A	A	A	A	A	A	A	A	A	A	A	A	A	A	A	A	A	A	A	A	A	A	A	A	A	A	A	A	A	A	A	A	A
heavy trp		207.091	1.72708	115508800	150980100	146161300	139923400	126391400	143254700	101504200	135029300	135752500	131385600	93559720	132311700	132539000	126783400	129772200	141177700	203883300	132727800	129501400	153035600	122746500	144199500	145681200	147116100	149813100	132631000	132237600	139846200	124319600	122408300	138343100	136697900	122973300	136570300	143861800	111468500	111029000	170312800	145564800	143365500	131213200	134778100	131799300	126877700	127822000	131683700
L-Tryptophan	C00078	205.097	1.72698	13084950	17647460	17816270	15395190	12833530	13420760	10272310	13154190	14290560	13750700	13354020	12478900	13211730	13389320	17827920	12740280	29073380	18800440	8841203	19672850	13625280	13520000	18378820	21636670	24700840	23374710	15282190	20482190	13001240	13209970	15018300	12614560	17721040	21594980	15384140	16294120	10777660	16812850	13800800	11320420	14999000	13553280	13898860	19374510	17743150	16693710
[L-Tryptophan] mM				2.26562	2.33772	2.43789	2.20052	2.03076	1.87369	2.02402	1.94835	2.10538	2.09318	2.85465	1.88629	1.99364	2.11216	2.74757	1.80486	2.85196	2.83293	1.36542	2.57102	2.22007	1.87518	2.52316	2.94144	3.29755	3.52477	2.31132	2.92925	2.09158	2.15835	2.17117	1.84561	2.8821	3.16247	2.13874	2.92354	1.94141	1.97435	1.89617	1.57924	2.2862	2.0112	2.10909	3.05404	2.77623	2.53543
heavy kyn		219.125	1.41544	28160420	28006470	31183670	30826150	28337930	35619400	30530250	23603750	33428160	38686110	35849560	28523470	26125010	27748220	26108560	39801400	46650270	30818130	43521120	37322800	40847560	36361580	26620620	34937570	33438850	43391960	31217500	35448240	35255610	28476360	30526030	38248260	32586500	34201410	42182930	32389890	28709940	43105800	31657110	29970450	34250600	33487440	38007640	34066160	34879380	36303600
L-Kynurenine	C00328	209.092	1.41701	161011	133605	178765	158994	113695	143783	123031	188556	145806	190032	191994	159322	106634	196231	161318	177684	331942	173517	184646	173916	192276	177090	203392	358446	227901	275671	178399	389273	118353	163675	152527	270461	225486	402567	160711	179981	125022	183566	159963	90875.1	404136	180843	216582	235183	210965	153559
[L-Kynurenine] mM				0.114353	0.0954102	0.114653	0.103155	0.0802422	0.0807328	0.0805963	0.159767	0.0872352	0.0982432	0.107111	0.111713	0.0816335	0.141437	0.123575	0.0892855	0.142311	0.112607	0.0848537	0.0931958	0.0941432	0.0974047	0.152808	0.205192	0.136309	0.127061	0.114294	0.219629	0.06714	0.114955	0.0999325	0.141424	0.138392	0.23541	0.0761973	0.111134	0.0870934	0.0851699	0.10106	0.0606431	0.235988	0.108007	0.113968	0.138074	0.120969	0.084597
L-Formylkynurenine	C02700	237.087	1.46843	118974	126455	132802	95561.1	61680	85797.7	120139	134568	133553	224684	69843.1	104480	126281	127236	168948	70270.3	151422	77178.4	71116.5	120349	90414.3	109627	90463.2	129887	162034	165201	103634	122359	63100	78727	100701	53498.2	97162.2	148088	124482	154809	98892.2	50853.4	62902.2	85853.4	107637	129499	88037.2	134178	125921	108914
[L-Formylkynurenine] mM				0.0844975	0.0903043	0.085174	0.062	0.0435318	0.0481747	0.0787017	0.114023	0.0799044	0.116157	0.0389645	0.0732592	0.0966743	0.0917076	0.129419	0.0353105	0.064918	0.0500864	0.0326814	0.0644908	0.0442691	0.0602983	0.0679648	0.0743539	0.0969139	0.0761436	0.0663951	0.0690351	0.0357957	0.0552929	0.0659773	0.0279742	0.0596334	0.0865976	0.05902	0.0955907	0.0688906	0.0235947	0.0397397	0.0572921	0.0628524	0.0773421	0.0463261	0.0787752	0.0722036	0.0600018
6-Hydroxykynurenic acid	C08480	206.048	0.892343	0	7546.84	81552.1	280670	901038	663761	37795.4	411443	33817.1	85994	0	113099	205207	465367	118236	165625	143663	70820.6	263433	125542	191541	0	262228	0	0	85991.5	0	470764	209977	269018	457639	103749	356506	54251.2	102951	303880	71035.8	151363	58785.3	292337	107933	124999	0	168288	51352.8	144004
[6-Hydroxykynurenic acid] mM				0	0.00538936	0.0523044	0.182098	0.635923	0.372696	0.0247593	0.348625	0.0202327	0.0444573	0	0.0793026	0.157096	0.335421	0.0905724	0.0832258	0.0615916	0.0459603	0.12106	0.0672737	0.0937834	0	0.197011	0	0	0.0396348	0	0.265606	0.119117	0.188941	0.299835	0.0542504	0.218806	0.0317246	0.0488117	0.187639	0.0494852	0.0702288	0.0371388	0.195084	0.0630256	0.0746541	0	0.098801	0.029446	0.0793333
Anthranilate	C00108	138.055	0.72296	385570	62573.1	95676.2	518633	2756200	139373	1028179	69594.1	186784	145900	410948	140860	600102	1974981	88573.5	57169.6	146848	183377	7202058	148375	3149962	88822.8	180065	123748	2196423	149630	543612	999526	1618997	82296.7	443916	281354	294710	1761237	61447.3	72242.3	110530	2739973	965768	61666.6	83329.9	237651	153962	2501429	202477	127232
[Anthranilate] mM				0.273838	0.0446848	0.061363	0.336489	1.94524	0.0782566	0.673548	0.0589687	0.111753	0.0754275	0.229262	0.0987681	0.459408	1.4235	0.0678502	0.0287274	0.0629568	0.119006	3.30968	0.0795088	1.5423	0.0488553	0.135282	0.0708394	1.3137	0.0689665	0.348274	0.563935	0.918434	0.0578	0.290845	0.14712	0.180878	1.02992	0.0291337	0.0446079	0.0769976	1.27128	0.610143	0.0411516	0.0486589	0.141935	0.0810162	1.46857	0.116101	0.0700934
Picolinic acid	C10164	124.039	0.596594	781535	619643	643057	5048362	699729	3500589	620135	572973	568705	553362	3577942	11364140	3210393	402787	4130810	907806	4021863	3058802	10494360	4458890	7097732	3609604	2412353	430608	3711672	873331	637077	7344074	4671545	3388996	676090	9481749	3516365	724321	605264	11648680	4763220	1454937	731512	821613	2008414	1280483	4530240	600361	622391	2054012
[Picolinic acid] mM				0.555059	0.4425	0.412432	3.27538	0.493846	1.96555	0.406243	0.485493	0.340255	0.286078	1.99609	7.96827	2.45772	0.290316	3.16433	0.456168	1.72426	1.98507	4.82265	2.38937	3.47523	1.98539	1.81239	0.246502	2.21998	0.402531	0.408154	4.14355	2.6501	2.38022	0.44296	4.958	2.15817	0.423562	0.286971	7.19279	3.31817	0.675054	0.462147	0.548282	1.17278	0.764754	2.38386	0.352468	0.356882	1.13157
Quinolinic acid	C03722	168.03	0.902182	2805.19	0	4888.41	3225.53	0	0	0	6302.51	0	0	0	2361.88	0	6599.29	0	0	5813.25	2075.44	7978.51	1644.91	0	2834.59	4133.9	20733.2	12071.9	4570.94	0	14738.2	0	1578.93	2448.14	8162.17	13588.9	20425.7	0	2274.4	0	0	0	0	10766.6	5852.69	0	0	2711.1	1988.11
[Quinolinic acid] mM				0.00199229	0	0.00313524	0.00209272	0	0	0	0.00534026	0	0	0	0.00165609	0	0.00475655	0	0	0.00249227	0.00134689	0.0036665	0.000881453	0	0.00155911	0.00310579	0.0118687	0.0072203	0.00210682	0	0.00831535	0	0.00110894	0.00160397	0.004268	0.00834021	0.0119444	0	0.00140439	0	0	0	0	0.00628693	0.00349546	0	0	0.00155456	0.00109527
[truncated: 54 more columns]

## Sheet: Supplementary Data 10
Supplementrary Data 10: CSF Absolute Quantification of KP Metabolites
Compound	FDR_qval	Nominal_pval	T21_direction	D21_mean	D21_median	D21_IQR	T21_mean	T21_median	T21_IQR	All_mean	All_median	All_IQR	FC_median
[L-formylkynurenine] mM	2.12e-05	3.02573e-06	Up	0.0586947	0.0390856	0.0373977	0.103153	0.0965273	0.0419187	0.0809241	0.075242	0.0721731	2.46964
[kynurenine] mM	0.000134196	3.83417e-05	Up	0.0589622	0.0550349	0.0240734	0.078052	0.0720455	0.0251516	0.0685071	0.0654073	0.0272029	1.30909
[tryptophan] mM	0.00823787	0.00353051	Up	1.86758	1.8197	0.484644	2.11074	1.97264	0.648065	1.98916	1.9181	0.533806	1.08405
[quinolinic acid] mM	0.00865581	0.00494618	Up	0.000260958	0	0.000370345	0.000739417	0.000428074	0.00105297	0.000500187	0	0.000767329	#DIV/0!
kynurenine/tryptophan ratio	NA	0.0107228	Up	0.0320243	0.031351	0.0118533	0.0372964	0.0343431	0.00926836	0.0346604	0.0334285	0.0109965	1.09544
[6-hydroxykynurenic acid] mM	0.0395163	0.0282259	Up	0.046805	0.0445204	0.0681821	0.0795315	0.0467819	0.0887806	0.0631683	0.0446748	0.0707646	1.0508
[anthranilate] mM	0.257018	0.220301	Up	0.254984	0.151752	0.170325	0.354669	0.131081	0.445893	0.304826	0.142911	0.274125	0.863787
[picolinic acid] mM	0.280999	0.280999	Up	0.960003	0.286489	0.853856	1.25056	0.512179	1.38097	1.10528	0.34502	1.22229	1.78778
quinolinic acid/picolinic acid ratio	NA	0.485806	Up	0.00151135	0	0.000626085	0.00209506	0.000275547	0.00173153	0.0018032	0	0.00161123	#DIV/0!

[truncated: 7 more sheets: Supplementary Data 11, Supplementary Data 12, Supplementary Data 13, Supplementary Data 14, Supplementary Data 15, Supplementary Data 16, Supplementary Data 17]
