# Supplementary material for: Trisomy 21 activates the kynurenine pathway via increased dosage of interferon receptors
Source: Nat Commun. 2019 Oct 18;10:4766. doi: 10.1038/s41467-019-12739-9 (PMC6800452; doi:10.1038/s41467-019-12739-9)
Supplement: Supplementary file 5 — Source Data [file 41467_2019_12739_MOESM5_ESM.xlsx]

## Sheet: Figure 3 Q-RT-PCR
	IFNAR1			IFNAR2			IDO1
T21	1.19735	1.3275	1.00672	1.2412	1.52803	1.58508	1.82577	1.54231	1.65432
T21-shNon-T	0.62593	1.25564	1.03947	1.00364	1.24526	0.972998	0.752905	0.97691	0.913107
T21-shIFNAR1	0.097526	0	0.084934	0.791299	1.64542	0.657391	0.292116	0.262177	0.254244
T21-IFNAR1/2KO	0.634459	0.444465	0.586994	0.473838	0.537069	0.491357	0.047642	0	0.053612
